# Supplementary material for: Batesian Mimicry Converges toward Inaccuracy in Myrmecomorphic Spiders
Source: Syst Biol. 2025 May 19;74(6):967–84. doi: 10.1093/sysbio/syaf037 (PMC12712336; doi:10.1093/sysbio/syaf037)
Supplement: syaf037_Supplemental_Files [file syaf037_supplemental_files.zip]

Archive with 9 entries (9 files):
- Appendix 1.pdf
- Appendix 2, Dataset S1 - sample information.xlsx
- Appendix 3, Dataset S2 - biometric measurements.xlsx
- Figure S1.pdf
- Figure S2.pdf
- Figure S3.pdf
- Figure S4.pdf
- Figure S5.pdf
- Table S1.pdf
