# Supplementary material for: Batesian Mimicry Converges toward Inaccuracy in Myrmecomorphic Spiders
Source: Syst Biol. 2025 May 19;74(6):967–84. doi: 10.1093/sysbio/syaf037 (PMC12712336; doi:10.1093/sysbio/syaf037)
Supplement: syaf037_Supplemental_Files [file syaf037_supplemental_files.zip › Appendix 2, Dataset S1 - sample information.xlsx]

## Sheet: Castianeirinae
Sample name / Unique I.D.	Author	Sex	Identified by	Voucher Institution	Voucher Collection Identifier / Reg #	CAT # / Tissue.ID Preparation SRA #	Higher Taxon	FAMILY	SUBFAMILY	Country	State Prov Region	County	Specific Locality	Decimal lat	Decimal long	Collection Date	Preservative	DNA extraction method	Approximate total extracted DNA (ng)	Reads Pass QC	Contigs	UCE loci (50% from PHYLUCE; after QC)	Notes	Name used in early phylogenetic work and comparative analyses
Aetius nocturnus Thailand 16734	Deeleman-Reinhold, 2001	male	L Leibensperger / M Kelly	MCZ	16734	Invertebrate Zoology 16734	Araneae	Corinnidae	Castianeirinae	Thailand	Phetchabun	N/A	Khao Kho NP	16.6595	101.137	2007-01-12	95% ethanol; room temp.	Tin et al. 2014 (modified)	37.245	933464	17984	258		ABIn6_Aetius_sp_16734
Apochinomma formicaeforme South Africa MRS106	Pavesi, 1881	male (subadult)	C Haddad	MACN	MACN-Ar 30771	MGM-00209	Araneae	Corinnidae	Castianeirinae	South Africa	KwaZulu-Natal Province	Umkhanda-Kude	Ndumo Game Reserve, Pongola River, Water pump, Riverine forest	-26.9051	32.3241	2009-07-01	>95% ethanol; room temp.	DNeasy Blood and Tissue Kit	337.5	7908848	774746	779		ABIn10_Apochinomma_formicaeforme_MRS106
Apochinomma formicaeforme South Africa MRS115	Pavesi, 1881	female (subadult)	C Haddad	MACN	MACN-Ar 11414	EMS-04098	Araneae	Corinnidae	Castianeirinae	South Africa	KwaZulu-Natal Province	Umkhanda-Kude	iSimangaliso Wetlands Park, Mission Rock Beach Area	-27.5443	32.6771	2012-05-12	>95% ethanol; room temp.	DNeasy Blood and Tissue Kit	384	9580661	828223	781		ABIn10_Apochinomma_formicaeforme_MRS115
Austrophaea zebra South Africa CHS101	Lawrence, 1952	female	C Haddad	AM	KS.131441	N/A	Araneae	Corinnidae	Corinninae	South Africa	Eastern Cape	O.R. Tambo District Municipality	Kukhwezini village	-31.9159	28.9624	2017-12-04	>95% ethanol; room temp.	DNeasy Blood and Tissue Kit	481.5	8956018	883067	763		AAOut4_Austrophaea_zebra_CHS101
Battalus byrneae Australia Q00002	Raven, 2015	male	QM	QM	unknown	N/A	Araneae	Corinnidae	Castianeirinae	Australia	Tasmania	N/A	Church Hill, South Bruny National Park	not recorded	not recorded	not recorded	70% ethanol: room temp.	DNeasy Blood and Tissue Kit	2.301	8913736	464925	733	Voucher information not recorded	ABIn12_Q00002_Battalus_byrneae
Battalus diadens Australia AMS117	Raven, 2015	male	G Milledge	AM	KS.112493	N/A	Araneae	Corinnidae	Castianeirinae	Australia	New South Wales	N/A	Kosciuszko National Park; Pumphouse Track near Sawpit Creek	-36.3531	148.558	2007-12-12	75% ethanol: room temp.	DNeasy Blood and Tissue Kit	768	19183248	1853713	750		ABIn12_Battalus_diadens_AMS117
Cambalida dippenaarae Botswana MRS121	Haddad, 2012	male	C Grismado	MACN	MACN-Ar 12948	CJG-03052	Araneae	Corinnidae	Castianeirinae	Botswana	Ngamiland	Okavango Delta	Lesideng Research Camp	-18.4314	21.8962	2006-11-28	>95% ethanol; room temp.	DNeasy Blood and Tissue Kit	1218	5433477	375395	784		ABIn10_Cambalida_dippenaarae_MRS121
Cambalida dippenaarae Botswana MRS128	Haddad, 2012	female	C Grismado	MACN	MACN-Ar 12951	CJG-03061	Araneae	Corinnidae	Castianeirinae	Botswana	Ngamiland	Okavango Delta	Lesideng Research Camp	-18.4314	21.8962	2006-11-28	>95% ethanol; room temp.	DNeasy Blood and Tissue Kit	1530	10442934	693804	777		ABIn10_Cambalida_dippenaarae_MRS128
Castianeira cingulata United States 136939	(C. L. Koch, 1841)	male	L Leibensperger	MCZ	136939	Invertebrate Zoology 136939	Araneae	Corinnidae	Castianeirinae	United States	Massachusetts	Norfolk	Boston Harbor Islands, Grape Island	42.269	-70.9223	25-Jul-08 to 01-Aug-08	70% ethanol: room temp.	Tin et al. 2014 (modified)	6.1815	714745	28660	149		ABIn3_Castianeira_cingulata_136939
Castianeira coquito Argentina MRS129	Rubio, Zapata & Grismado, 2015	female	C Grismado	MACN	MACN-Ar 40671	CJG-01913	Araneae	Corinnidae	Castianeirinae	Argentina	Buenos Aires	Gral. Pueyrredón	Sierra de los Padres: Gruta de los Pañuelos	-37.9448	-57.7842	2018-12-26	>95% ethanol; room temp.	DNeasy Blood and Tissue Kit	90.3	11219858	966600	739		ABIn3_Castianeira_coquito_MRS129
Castianeira gertschi United States 137106	Kaston, 1945	female	J Rykken	MCZ	137106	Invertebrate Zoology 137106	Araneae	Corinnidae	Castianeirinae	United States	Massachusetts	Suffolk	Boston Harbor Islands, Calf Island	42.3412	-70.8961	25-Sep-07 to 02-Oct-07	70% ethanol: room temp.	Tin et al. 2014 (modified)	7.0005	1155039	25833	123		ABIn3_Castianeira_gertschi_137106
Castianeira longipalpa United States 126957	(Hentz, 1847)	female	A Mckenna-Foster	MCZ	126957	Invertebrate Zoology 126957	Araneae	Corinnidae	Castianeirinae	United States	Massachusetts	Nantucket	Tuck Firehouse	41.3044	-70.2607	2009-07-17	70% ethanol: room temp.	Tin et al. 2014 (modified)	10.491	747196	18123	197		ABIn3_Castianeira_longipalpa_126957
Castianeira shaxianensis Taiwan MRS111	Gong, 1983	female (subadult)	C Haddad	MACN	MACN-Ar 31241	MGM-00262	Araneae	Corinnidae	Castianeirinae	Taiwan	Kenting National Park	N/A	Howard Beach Resort	21.9424	120.807	2013-06-27	>95% ethanol; room temp.	DNeasy Blood and Tissue Kit	1545	8399232	621735	794		ABIn3_Castianeira_shaxianensis_MRS111
Castianeira shaxianensis Taiwan MRS125	Gong, 1983	female	C Haddad	MACN	MACN-Ar 31248	MGM-00272	Araneae	Corinnidae	Castianeirinae	Taiwan	Kenting National Park	N/A	Nan-Pen Lake Ecological Reserve Area	22.0846	120.835	2013-06-26	>95% ethanol; room temp.	DNeasy Blood and Tissue Kit	478.5	9072788	707385	796		ABIn3_Castianeira_shaxianensis_MRS125
Castianeira shaxianensis Taiwan MRS131	Gong, 1983	male	C Haddad	MACN	MACN-Ar 31241	MGM-00263	Araneae	Corinnidae	Castianeirinae	Taiwan	Kenting National Park	N/A	Howard Beach Resort	21.9424	120.807	2013-06-27	>95% ethanol; room temp.	DNeasy Blood and Tissue Kit	409.5	9324140	850418	797		ABIn3_Castianeira_shaxianensis_MRS131
Castianeira sp. Bolivia MRS124	Keyserling, 1879	female	C Grismado	MACN	MACN-Ar 29151	EMS-04054	Araneae	Corinnidae	Castianeirinae	Bolivia	Santa Cruz	Chiquitos Yabaré	Yabaré (Estación de la Univ. A. Gabriel R. Moreno), N de Tres Cruces	-16.4417	-62.1725	20-Oct-10 to 24-Oct-10	>95% ethanol; room temp.	DNeasy Blood and Tissue Kit	877.5	11208437	1033533	776		ABIn4_Corinnidae_indet_MRS124
Castianeira sp. Panamá MRS133	Keyserling, 1879	female	F Labarque / L Piacentini	MACN	MACN-Ar 40736	CJG-01918	Araneae	Corinnidae	Castianeirinae	Panamá	Chiriquí	N/A	Reserva Forestal Fortuna, Quebrada Honda	not recorded	not recorded	07-Jun-07 to 12-Jun-07	>95% ethanol; room temp.	DNeasy Blood and Tissue Kit	711	12305731	925117	766		ABIn4_Castianeira_sp_MRS133
Castianeira sp. South Africa CHS105	Keyserling, 1879	male	C Haddad	AM	KS.131445	N/A	Araneae	Corinnidae	Castianeirinae	South Africa	KwaZulu-Natal Province	Umkhanda-Kude	Ndumo Game Reserve, Nyamiti Pan	-26.8893	32.2955	2018-11-29	>95% ethanol; room temp.	DNeasy Blood and Tissue Kit	300	11899435	964593	797		ABIn3_Castianeira_spB_CHS105
Castianeira sp. South Africa CHS111	Keyserling, 1879	male	C Haddad	AM	KS.131450	N/A	Araneae	Corinnidae	Castianeirinae	South Africa	KwaZulu-Natal Province	Umkhanda-Kude	Ndumo Game Reserve, Nyamiti Pan	-26.8893	32.2955	2018-11-30	>95% ethanol; room temp.	DNeasy Blood and Tissue Kit	421.5	7685123	581193	799		ABIn3_Castianeira_sp_A1_CHS111
Castianeira sp. South Africa CHS112	Keyserling, 1879	female	C Haddad	AM	KS.131450	N/A	Araneae	Corinnidae	Castianeirinae	South Africa	KwaZulu-Natal Province	Umkhanda-Kude	Ndumo Game Reserve, Nyamiti Pan	-26.8893	32.2955	2018-11-30	>95% ethanol; room temp.	DNeasy Blood and Tissue Kit	390	8230181	631004	801		ABIn3_Castianeira_sp_A2_CHS112
Castianeira spinipalpis Argentina MRS101	Mello-Leitão, 1945	female	C Grismado	MACN	MACN-Ar 32449	MAI-04100	Araneae	Corinnidae	Castianeirinae	Argentina	Entre Ríos	Colón	Parque Nacional El Palmar	-31.8778	-58.2611	2003-11-22	>95% ethanol; room temp.	DNeasy Blood and Tissue Kit	178.5	13237878	1518685	761		ABIn4_Castianeira_spinipalpis_MRS101
Castianeira trilineata United States 142573	(Hentz, 1847)	female	A Mckenna-Foster	MCZ	142573	Invertebrate Zoology 142573	Araneae	Corinnidae	Castianeirinae	United States	Massachusetts	Nantucket	Nantucket Island: Sheep Pond NBI Plot	41.2658	-70.1779	2006-08-10	70% ethanol: room temp.	Tin et al. 2014 (modified)	3.2175	732719	24279	132		ABIn3_Castianeira_trilineata_142573
Castianeirodes natalensis n. sp. in litt. South Africa MRS107	-	male	C Haddad	MACN	MACN-Ar 31224	MGM-00233	Araneae	Corinnidae	Castianeirinae	South Africa	KwaZulu-Natal Province	Umkhanda-Kude	iSimangaliso Wetlands Park, Mission Rock Beach Area	-28.2648	32.4814	2012-05-12	>95% ethanol; room temp.	DNeasy Blood and Tissue Kit	339	8622680	772839	794		ABIn3_Castianeirodes_natalensis_MRS107
Coenoptychus mutillicus South Africa MRS120	(Haddad, 2004)	female	C Haddad	MACN	MACN-Ar 31233	MGM-00251	Araneae	Corinnidae	Castianeirinae	South Africa	Free State	Lejweleputswa	Amanzi Private Game Reserve	-28.6009	26.4328	2013-03-31	>95% ethanol; room temp.	DNeasy Blood and Tissue Kit	109.65	8253817	771722	703		ABIn7_Coenoptychus_mutillicus_MRS120
Coenoptychus tropicalis South Africa MRS110	(Haddad, 2004)	female	C Haddad	MACN	MACN-Ar 12934	CJG-03046	Araneae	Corinnidae	Castianeirinae	South Africa	KwaZulu-Natal Province	Umkhanda-Kude	Ndumo Game Reserve, Crocodile Farm	-26.9071	32.3197	2007-01-12	>95% ethanol; room temp.	DNeasy Blood and Tissue Kit	351	5162680	401119	771		ABIn7_Coenoptychus_tropicalis_MRS110
Copa flavoplumosa Botswana MRS105	Simon, 1886	female	C Haddad	MACN	MACN-Ar 12959	MAI-04044	Araneae	Corinnidae	Castianeirinae	Botswana	Ngamiland	Okavango Delta	Lesideng Research Camp	-18.4314	21.8962	2006-11-26	>95% ethanol; room temp.	DNeasy Blood and Tissue Kit	2190	8215188	558877	785		ABIn8_Copa_flavoplumosa_MRS105
Copa flavoplumosa South Africa CHS106	Simon, 1886	male	C Haddad	AM	KS.131446	N/A	Araneae	Corinnidae	Castianeirinae	South Africa	KwaZulu-Natal Province	Umkhanda-Kude	Ndumo Game Reserve, Nyamiti Pan	-26.8893	32.2955	2018-11-29	>95% ethanol; room temp.	DNeasy Blood and Tissue Kit	463.5	14336185	899397	792		ABIn8_Copa_flavoplumosa_CHS106
Copa flavoplumosa Zambia MRS117	Simon, 1886	male	C Haddad	MACN	MACN-Ar 12961	MAI-04046	Araneae	Corinnidae	Castianeirinae	Zambia	Southern	Choma	Wildlives Game Farm	-16.9829	26.6496	2006-12-03	>95% ethanol; room temp.	DNeasy Blood and Tissue Kit	1087.5	8994374	547605	783		ABIn8_Copa_flavoplumosa_MRS117
Copa kabana Australia AMS121	Raven, 2015	female	G Milledge	AM	KS.124234	N/A	Araneae	Corinnidae	Castianeirinae	Australia	New South Wales	N/A	Oxley Wild Rivers National Park, East Kunderang Track	-30.8069	152.119	06-Nov-15 to 14-Nov-15	75% ethanol: room temp.	DNeasy Blood and Tissue Kit	181.5	1483435	156952	754		ABIn8_Copa_kabana_AMS121
Copa kabana Australia AMS122	Raven, 2015	male	G Milledge	AM	KS.124234	N/A	Araneae	Corinnidae	Castianeirinae	Australia	New South Wales	N/A	Oxley Wild Rivers National Park, East Kunderang Track	-30.8069	152.119	06-Nov-15 to 14-Nov-15	75% ethanol: room temp.	DNeasy Blood and Tissue Kit	267	4738906	476946	748		ABIn8_Copa_kabana_AMS122
Copa kabana Australia Q00013	Raven, 2015	female	QM	QM	ex S76320	N/A	Araneae	Corinnidae	Castianeirinae	Australia	unknown	N/A	unknown	unknown	unknown	unknown	70% ethanol: room temp.	DNeasy Blood and Tissue Kit	0.702	385448	11485	29	Voucher information not recorded	ABIn8_Q00013_Copa_kabana
Copa kei South Africa MRS123	Haddad, 2013	male	C Haddad	MACN	MACN-Ar 30773	MGM-00212	Araneae	Corinnidae	Castianeirinae	South Africa	Eastern Cape Province	Amathole	Amatola mountains, Hogsback, Amatola Forestry Company offices	-32.5879	26.9319	2012-04-02	>95% ethanol; room temp.	DNeasy Blood and Tissue Kit	975	3620661	270981	799		ABIn8_Copa_kei_MRS123
Copa kei South Africa MRS132	Haddad, 2013	immature	C Haddad	MACN	MACN-Ar 32379	MGM-00382	Araneae	Corinnidae	Castianeirinae	South Africa	Eastern Cape Province	Amathole	Amatola mountains, Hogsback, near Big Tree	-32.6021	26.9447	2011-03-28	>95% ethanol; room temp.	DNeasy Blood and Tissue Kit	846	6912486	819827	807		ABIn8_Copa_kei_MRS132
Copuetta erecta South Africa MRS109	Haddad, 2013	male	ME González Márquez	MACN	MACN-Ar 30770	MGM-00208	Araneae	Corinnidae	Castianeirinae	South Africa	KwaZulu-Natal Province	Umkhanda-Kude	iSimangaliso Wetlands Park, St. Lucia	-28.3845	32.4067	2012-05-13	>95% ethanol; room temp.	DNeasy Blood and Tissue Kit	367.5	7554232	942483	758		ABIn8_Copuetta_erecta_MRS109
Copuetta lacustris South Africa MRS104	(Strand, 1916)	female	C Haddad	MACN	MACN-Ar 12965	MAI-04047	Araneae	Corinnidae	Castianeirinae	South Africa	Free State	Bloemfontein	Langenhoven Park	-29.0962	26.1538	2006-10-23	>95% ethanol; room temp.	DNeasy Blood and Tissue Kit	1860	7619218	538665	804		ABIn8_Copa_lacustris_MRS104
Copuetta lacustris South Africa MRS112	(Strand, 1916)	male	C Haddad	MACN	MACN-Ar 12966	MAI-04043	Araneae	Corinnidae	Castianeirinae	South Africa	Free State	Bloemfontein	Langenhoven Park	-29.0962	26.1538	2006-09-02	>95% ethanol; room temp.	DNeasy Blood and Tissue Kit	721.5	9310164	649235	804		ABIn8_Copa_lacustris_MRS112
Copuetta magna South Africa MRS108	Haddad, 2013	female (subadult)	C Haddad	MACN	MACN-Ar 31242	MGM-00264	Araneae	Corinnidae	Castianeirinae	South Africa	KwaZulu-Natal Province	Umkhanda-Kude	Ndumo Game Reserve, Water Pump, Pongola River	-26.9052	32.3241	2009-07-01	>95% ethanol; room temp.	DNeasy Blood and Tissue Kit	2460	6836761	551404	809		ABIn8_Copuetta_magna_MRS108
Corinna sp. Panamá MRS141	C. L. Koch, 1841	female	F Labarque / L Piacentini	MACN	MACN-Ar 40722	CJG-01917	Araneae	Corinnidae	Corinninae	Panamá	-	N/A	P. Nac. Altos de Campana, 1 hectare PANCODING inventory	8.68344	-79.9298	14-Jun-07 to 19-Jun-07	>95% ethanol; room temp.	DNeasy Blood and Tissue Kit	208.5	9928914	1173548	776		AAOut3_Corinna_indet_MRS141
Corinnidae sp. Argentina MRS126	Karsch, 1880	female	C Grismado	MACN	MACN-Ar-40700	CJG-01967	Araneae	Corinnidae	Castianeirinae	Argentina	Jujuy	Ledesma	Parque Nacional Calilegua, Seccional Aguas Negras	-23.762	-64.8513	06-Dec-08 to 11-Dec-08	>95% ethanol; room temp.	DNeasy Blood and Tissue Kit	80.25	5521122	567720	778	Castianeirinae not formiciform	ABIn5_Corinnidae_indet_MRS126
Corinnidae sp. Australia ACT101	Karsch, 1880	male	H Smith (see notes)	AM	KS.131431	N/A	Araneae	Corinnidae	Castianeirinae	Australia	Australian Capital Territory	N/A	Birrigai, Paddys River	-35.4511	148.959	2018-11-28	70% ethanol: room temp.	DNeasy Blood and Tissue Kit	1323	14594936	1205114	779	Confirmed as Battalus diadens by AM (Helen Smith) just prior to publication	ABIn12_Corinnidae_sp1_ACT101
Corinnidae sp. Australia MLS101	Karsch, 1880	male	M Kelly (non-expert)	N/A	N/A	N/A	Araneae	Corinnidae	Castianeirinae	Australia	New South Wales	N/A	Mount Lindesay	-28.3379	152.677	2018-03-17	100% ethanol; -30 °C freezer	DNeasy Blood and Tissue Kit	575.25	1713960	110601	767	Whole specimen used for DNA extraction	ABIn12_MLS101_Corinnidae_sp
Corinnomma semiglabrum Botswana MRS119	(Simon, 1896)	male	C Haddad	MACN	MACN-Ar 12907	CJG-03073	Araneae	Corinnidae	Castianeirinae	Botswana	Ngamiland	Okavango Delta	Lesideng Research Camp	-18.4314	21.8962	2006-11-27	>95% ethanol; room temp.	DNeasy Blood and Tissue Kit	477	11515206	791894	784		ABIn7_Corinnomma_semiglabrum_MRS119
Corinnomma semiglabrum South Africa CHS103	(Simon, 1896)	male	C Haddad	AM	KS.131443	N/A	Araneae	Corinnidae	Castianeirinae	South Africa	KwaZulu-Natal Province	Umkhanda-Kude	Ndumo Game Reserve, Crocodile Farm	-26.9071	32.3201	2018-12-11	>95% ethanol; room temp.	DNeasy Blood and Tissue Kit	462	8812421	780024	783		ABIn7_Corinnomma_semiglabrum_CHS103
Corinnomma semiglabrum South Africa CHS107	(Simon, 1896)	female	C Haddad	AM	KS.131447	N/A	Araneae	Corinnidae	Castianeirinae	South Africa	KwaZulu-Natal Province	Umkhanda-Kude	Ndumo Game Reserve, Nyamiti Pan	-26.8893	32.2955	2018-11-29	>95% ethanol; room temp.	DNeasy Blood and Tissue Kit	226.5	8247886	696003	761		ABIn7_Corinnomma_semiglabrum_CHS107
Corinnomma semiglabrum South Africa MRS136	(Simon, 1896)	female	C Haddad	MACN	MACN-Ar 31296	MGM-00292	Araneae	Corinnidae	Castianeirinae	South Africa	KwaZulu-Natal Province	N/A	Ndumo Game Reserve, Southern shore of Shokwe Pan	-26.8752	32.2098	2009-12-02	>95% ethanol; room temp.	DNeasy Blood and Tissue Kit	942	12347792	1067174	799		ABIn7_Corinnomma_semiglabrum_MRS136
Corinnomma semiglabrum Zambia MRS103	(Simon, 1896)	female	C Haddad	MACN	MACN-Ar 12909	CJG-03076	Araneae	Corinnidae	Castianeirinae	Zambia	Southern	Choma	Wildlives Game Farm	-16.9829	26.6496	2006-12-03	>95% ethanol; room temp.	DNeasy Blood and Tissue Kit	678	14539942	990867	764		ABIn7_Corinnomma_semiglabrum_MRS103
Corinnomma semiglabrum/lawrencei South Africa MRS118	(Simon, 1896)/Haddad, 2006	male	C Haddad	MACN	MACN-Ar 11375	EMS-04116	Araneae	Corinnidae	Castianeirinae	South Africa	KwaZulu-Natal Province	Umkhanda-Kude	Ndumo Game Reserve: Pongola River floodplain	-26.8897	32.3183	2006-01-16	>95% ethanol; room temp.	DNeasy Blood and Tissue Kit	561	17911687	1286730	781		ABIn7_Corinnomma_semiglabrum_lawrencei_MRS118
Corinnomma sp. Thailand 95991	Karsch, 1880	male	L Leibensperger	MCZ	95991	Invertebrate Zoology 95991	Araneae	Corinnidae	Castianeirinae	Thailand	Phetchaburi	N/A	Kaeng Krachan NP, Panernthung	12.8217	99.371	2009-05-25	95% ethanol; room temp.	Tin et al. 2014 (modified)	95.355	1206530	20053	88		ABIn7_Corinnomma_sp_95991
Creugas gulosus Australia Q87362	Thorell, 1878	male	QM	QM	S87362	N/A	Araneae	Corinnidae	Corinninae	Australia	Queensland	N/A	Bushy Island National Park, Mackay	-20.95	150.07	18-Dec-08 to 20-Dec-08	70% ethanol: room temp.	DNeasy Blood and Tissue Kit	0.0975	6708583	373885	770	Voucher information not recorded	AAOut4_Q87362_Creugas_gulosus
Disnyssus helenmirrenae Australia Q80326	Raven, 2015	female	QM	QM	S80326	N/A	Araneae	Corinnidae	Castianeirinae	Australia	unknown	N/A	unknown	unknown	unknown	2006-03-06	70% ethanol: room temp.	DNeasy Blood and Tissue Kit	0.351	14499505	751619	726	Voucher information not recorded	ABIn10_Q80326_Disnyssus_helenmirrenae
Echinax natalensis South Africa MRS116	Haddad, 2012	female	C Haddad	MACN	MACN-Ar 31221	MGM-00237	Araneae	Corinnidae	Castianeirinae	South Africa	KwaZulu-Natal Province	Umkhanda-Kude	iSimangaliso Wetlands Park, St Lucia	-28.3844	32.4071	2012-05-13	>95% ethanol; room temp.	DNeasy Blood and Tissue Kit	193.5	12634557	1063976	758		ABIn10_Echinax_natalensis_MRS116
Echinax natalensis South Africa MRS140	Haddad, 2012	male	C Haddad	MACN	MACN-Ar 31221	MGM-00238	Araneae	Corinnidae	Castianeirinae	South Africa	KwaZulu-Natal Province	Umkhanda-Kude	iSimangaliso Wetlands Park, St Lucia	-28.3844	32.4071	2012-05-13	>95% ethanol; room temp.	DNeasy Blood and Tissue Kit	123	7083590	617240	766		ABIn10_Echinax_natalensis_MRS140
Falconina gracilis Argentina MRS134	(Keyserling, 1891)	female	C Grismado	MACN	MACN-Ar 40769	CJG-01915	Araneae	Corinnidae	Corinninae	Argentina	Santiago del Estero	Copo	P.Nac. Copo, seccional El Aybal, 40 km N RN16 por camino interprovincial	-25.9227	-61.7136	10-Dec-16 to 12-Dec-16	>95% ethanol; room temp.	DNeasy Blood and Tissue Kit	702	4388383	285223	757		AAOut2_Falconina_gracilis_MRS134
Graptartia granulosa Zambia MRS114	Simon, 1896	female	C Haddad	MACN	MACN-Ar 12969	MAI-04042	Araneae	Corinnidae	Castianeirinae	Zambia	Southern	N/A	Livingstone, Livingstone airport	-17.8577	25.8585	2006-12-01	>95% ethanol; room temp.	DNeasy Blood and Tissue Kit	643.5	12528827	982338	772		ABIn10_Graptartia_granulosa_MRS114
Ianduba varia Brazil IFM1010	(Keyserling, 1891)	male	-	UFMG	IFM1010	IFM1010	Araneae	Corinnidae	Corinninae	Brazil	Rio de Janeiro	Duque de Caxias	Parque Natural Municipal da Taquara	-22.5931	-43.2383	2016	95% ethanol; room temp.	-	-	-	612865	629	Taken from Azevedo et al. 2022 (Genbank accession number: SRR16201477)	AAOut1_Corinnidae_Ianduba_varia_IFM1010
Iridonyssus formicans Australia AMS104	Raven, 2015	male	G Milledge	AM	KS.122755	N/A	Araneae	Corinnidae	Castianeirinae	Australia	New South Wales	N/A	60m from Tonbong Rd and 7km northwest of Rylstone, Private land	-32.7403	149.929	09-Jan-12 to 19-Jan-12	75% ethanol: room temp.	DNeasy Blood and Tissue Kit	22.05	1858464	188627	780		ABIn11_Iridonyssus_formicans_AMS104
Iridonyssus formicans Australia Q84598	Raven, 2015	male	QM	QM	S84598	N/A	Araneae	Corinnidae	Castianeirinae	Australia	unknown	N/A	unknown	unknown	unknown	2008	70% ethanol: room temp.	DNeasy Blood and Tissue Kit	0.1365	505317	50037	31	Voucher information not recorded	ABIn11_Q84598_Iridonyssus_formicans
Iridonyssus kohouti Australia Q84637	Raven, 2015	female	QM	QM	S84637	N/A	Araneae	Corinnidae	Castianeirinae	Australia	Queensland	N/A	Brisbane City	-27.47	153.02	16-Jan-08 to 07-Feb-08	70% ethanol: room temp.	DNeasy Blood and Tissue Kit	0.3315	1030312	64991	75	Voucher information not recorded	ABIn11_Q84637_Iridonyssus_kohouti
Kolora lynneae Australia AMS114	Raven, 2015	male	G Milledge	AM	KS.97223	N/A	Araneae	Corinnidae	Castianeirinae	Australia	Queensland	N/A	Innisfail	-17.5333	146.017	1997-04-22	75% ethanol: room temp.	DNeasy Blood and Tissue Kit	96	7147106	955314	707		ABIn10_Kolora_lynneae_AMS114
Leichhardteus albofasciatus Australia AMS111	Baehr & Raven, 2013	male	G Milledge	AM	KS.64111	N/A	Araneae	Corinnidae	Castianeirinae	Australia	New South Wales	N/A	League Scrub FR. & Rd. Oakes State Forest	-30.5167	152.567	1998-12-20	75% ethanol: room temp.	DNeasy Blood and Tissue Kit	247.5	9188276	917843	773		ABIn13_Leichhardteus_albofasciatus_AMS111
Leichhardteus albofasciatus Australia Q00014	Baehr & Raven, 2013	female	QM	QM	ex S108732	N/A	Araneae	Corinnidae	Castianeirinae	Australia	unknown	N/A	unknown	unknown	unknown	unknown	70% ethanol: room temp.	DNeasy Blood and Tissue Kit	1.1115	11354728	540774	657	Voucher information not recorded	ABIn13_Q00014_Leichhardteus_albofasciatus
Leichhardteus conopalpis Australia AMS110	Baehr & Raven, 2013	male	G Milledge	AM	KS.125187	N/A	Araneae	Corinnidae	Castianeirinae	Australia	New South Wales	N/A	Murrumbidgee Valley National Park	-34.5978	146.041	23-Feb-15 to 27-Feb-15	75% ethanol: room temp.	DNeasy Blood and Tissue Kit	1131	17243932	1279071	747		ABIn13_Leichhardteus_conopalpis_AMS110
Leichhardteus conopalpis Australia Q95115	Baehr & Raven, 2013	female	QM	QM	S95115	N/A	Araneae	Corinnidae	Castianeirinae	Australia	unknown	N/A	unknown	unknown	unknown	21-Nov-08 to 16-Jun-09	70% ethanol: room temp.	DNeasy Blood and Tissue Kit	0.1365	505473	13157	235	Voucher information not recorded	ABIn13_Q95115_Leichhardteus_conopalpis
Leichhardteus strzelecki Australia AMS119	Raven, 2015	male	G Milledge	AM	KS.52024	N/A	Araneae	Corinnidae	Castianeirinae	Australia	New South Wales	N/A	Track to Wrights Lookout New England NP	-32.5	152.4	1996-01-26	75% ethanol: room temp.	DNeasy Blood and Tissue Kit	57.45	4382644	298256	716		ABIn13_Leichhardteus_strzelecki_AMS119
Leptopicia bimaculata Australia Q98191	(Simon, 1896)	not determined	QM	QM	S98191	N/A	Araneae	Corinnidae	Castianeirinae	Australia	unknown	N/A	unknown	unknown	unknown	2013-09-01	70% ethanol: room temp.	DNeasy Blood and Tissue Kit	0.2925	3466949	130690	683	Voucher information not recorded	ABIn10_Q98191_Leptopicia_bimaculata
Mazax pax Nicaragua 79128	Reiskind, 1969	female	L Leibensperger	MCZ	79128	Invertebrate Zoology 79128	Araneae	Corinnidae	Castianeirinae	Nicaragua	Granada	N/A	Volcan Mombacho, Santa Ana #3, 700-800m., organic coffee plantation	11.8345	-85.9783	1998	70% ethanol: room temp.	Tin et al. 2014 (modified)	3.2175	1127001	22345	70		ABIn5_Mazax_pax_79128
Merenius alberti South Africa CHS104	Lessert, 1923	female	C Haddad	AM	KS.131444	N/A	Araneae	Corinnidae	Castianeirinae	South Africa	KwaZulu-Natal Province	Umkhanda-Kude	Ndumo Game Reserve, Crocodile Farm	-26.9071	32.3201	2018-12-11	>95% ethanol; room temp.	DNeasy Blood and Tissue Kit	196.5	12529333	1308698	786		ABIn7_Merenius_alberti_CHS104
Merenius alberti South Africa CHS109	Lessert, 1923	male	C Haddad	AM	KS.131449	N/A	Araneae	Corinnidae	Castianeirinae	South Africa	KwaZulu-Natal Province	Umkhanda-Kude	Ndumo Game Reserve, Nyamiti Pan	-26.8893	32.2955	2018-11-30	>95% ethanol; room temp.	DNeasy Blood and Tissue Kit	276	11017334	851137	789		ABIn7_Merenius_alberti_CHS109
Merenius alberti South Africa CHS110	Lessert, 1923	female	C Haddad	AM	KS.131449	N/A	Araneae	Corinnidae	Castianeirinae	South Africa	KwaZulu-Natal Province	Umkhanda-Kude	Ndumo Game Reserve, Nyamiti Pan	-26.8893	32.2955	2018-11-30	>95% ethanol; room temp.	DNeasy Blood and Tissue Kit	285	10932526	875509	792		ABIn7_Merenius_alberti_CHS110
Merenius alberti South Africa MRS102	Lessert, 1923	male	C Haddad	MACN	MACN-Ar 12942	CJG-03049	Araneae	Corinnidae	Castianeirinae	South Africa	KwaZulu-Natal Province	Umkhanda-Kude	Ndumo Game Reserve, Crocodile Farm	-26.9071	32.3197	2007-01-12	>95% ethanol; room temp.	DNeasy Blood and Tissue Kit	382.5	6224942	451776	782		ABIn7_Merenius_alberti_MRS102
Messapus martini South Africa CHS108	Simon, 1898	male	C Haddad	AM	KS.131448	N/A	Araneae	Corinnidae	Corinninae	South Africa	KwaZulu-Natal Province	Umkhanda-Kude	Ndumo Game Reserve, Nyamiti Pan	-26.8893	32.2955	2018-11-29	>95% ethanol; room temp.	DNeasy Blood and Tissue Kit	196.5	9829224	792350	782		AAOut1_Messapus_martini_CHS108
Messapus martini South Africa CHS113	Simon, 1898	female	C Haddad	AM	KS.131451	N/A	Araneae	Corinnidae	Corinninae	South Africa	KwaZulu-Natal Province	Zululand	Ithala Game Reserve, Ntshondwe Camp	-27.5448	31.2816	2018-04-30	>95% ethanol; room temp.	DNeasy Blood and Tissue Kit	343.5	7026850	800943	761		AAOut1_Messapus_martini_CHS113
Messapus natalis South Africa CHS102	(Pocock, 1898)	male	C Haddad	AM	KS.131442	N/A	Araneae	Corinnidae	Corinninae	South Africa	KwaZulu-Natal Province	Umkhanda-Kude	Ndumo Game Reserve, Banzi Pan	-26.8846	32.2864	2017-03-31	>95% ethanol; room temp.	DNeasy Blood and Tissue Kit	784.5	6720595	499351	789		AAOut1_Messapus_natalis_CHS102
Messapus tigris Botswana MRS130	Haddad & Mbo, 2015	male	C Grismado	MACN	MACN-Ar 12953	CJG-03057	Araneae	Corinnidae	Corinninae	Botswana	Ngamiland	Okavango Delta	Lesideng Research Camp	-18.4314	21.8962	2006-11-26	>95% ethanol; room temp.	DNeasy Blood and Tissue Kit	804	10869430	870374	695		AAOut1_Messapus_tigris_MRS130
Messapus tigris Botswana MRS138	Haddad & Mbo, 2015	female	C Grismado	MACN	MACN-Ar 12952	CJG-03062	Araneae	Corinnidae	Corinninae	Botswana	Ngamiland	Okavango Delta	Lesideng Research Camp	-18.4314	21.8962	2006-11-26	>95% ethanol; room temp.	DNeasy Blood and Tissue Kit	171	10601744	1035379	712		AAOut1_Messapus_tigris_MRS138
Myrmecium bifasciatum Bolivia MRS139	Taczanowski, 1874	male	C Grismado	MACN	MACN-Ar 29148	CJG-01916	Araneae	Corinnidae	Castianeirinae	Bolivia	Santa Cruz	Guarayos	Concesión Forestal La Chonta	-15.7117	-62.7722	26-Oct-10 to 30-Oct-10	>95% ethanol; room temp.	DNeasy Blood and Tissue Kit	282	9455187	858158	784		ABIn2_Myrmecium_bifasciatum_MRS139
Nucastia supunnoides Australia AMS118	Raven, 2015	male	G Milledge	AM	KS.113572	N/A	Araneae	Corinnidae	Castianeirinae	Australia	New South Wales	N/A	Boona State Forest, survey grid #2:	-34.7414	145.997	23-Nov-04 to 09-Dec-04	75% ethanol: room temp.	DNeasy Blood and Tissue Kit	<10	1326698	157614	170		ABIn12_Nucastia_supunnoides_AMS118
Nyssus albopunctatus Australia Q84821	(Hogg, 1896)	female	QM	QM	S84821	N/A	Araneae	Corinnidae	Castianeirinae	Australia	Queensland	N/A	unknown	unknown	unknown	01-Mar-10 to 12-May-10	70% ethanol: room temp.	DNeasy Blood and Tissue Kit	9.5745	172319	10855	78	Voucher information not recorded	ABIn6_Q84821_Nyssus_albopunctatus
Nyssus avidus Australia Q00016	(Thorell, 1881)	female (subadult)	QM	QM	ex imm. female (not reg. to QM)	N/A	Araneae	Corinnidae	Castianeirinae	Australia	Queensland	N/A	Steve Irwin Wild life Res., Coolibah. Camp.	not recorded	not recorded	Jul - Aug 2017	70% ethanol: room temp.	DNeasy Blood and Tissue Kit	1.8525	13035495	875840	795	Voucher information not recorded	ABIn6_Q00016_Nyssus_avidus
Nyssus coloripes Australia SHS116	Walckenaer, 1805	male	M Kelly (non-expert)	N/A	N/A	N/A	Araneae	Corinnidae	Castianeirinae	Australia	Queensland	N/A	Plantation Road, Tamborine	-27.8768	153.155	2018-03-14	100% ethanol; -30 °C freezer	DNeasy Blood and Tissue Kit	1382.55	3059873	308555	780	Whole specimen used for DNA extraction	ABIn6_SHS116_Nysuss_coloripes
Nyssus coloripes Australia SHS117	Walckenaer, 1805	male	M Kelly (non-expert)	N/A	N/A	N/A	Araneae	Corinnidae	Castianeirinae	Australia	Queensland	N/A	Plantation Road, Tamborine	-27.8768	153.155	2018-03-14	100% ethanol; -30 °C freezer	DNeasy Blood and Tissue Kit	60.4305	3586465	331677	794	Whole specimen used for DNA extraction	ABIn6_SHS117_Nysuss_coloripes
Nyssus coloripes Australia TBS504	Walckenaer, 1805	male	M Kelly (non-expert)	N/A	N/A	N/A	Araneae	Corinnidae	Castianeirinae	Australia	Queensland	N/A	Thunderbird Park, Tamborine Mountain	-27.8975	153.18	2018-03-13	100% ethanol; -30 °C freezer	DNeasy Blood and Tissue Kit	53.196	2961283	283625	801	Whole specimen used for DNA extraction	ABIn6_TBS504_Nysuss_coloripes
Nyssus loureedi Australia AMS115	Raven, 2015	male	G Milledge	AM	KS.89144	N/A	Araneae	Corinnidae	Castianeirinae	Australia	New South Wales	N/A	Valley of the Shadows Bird Colony	-31.5306	159.077	2000-12-15	75% ethanol: room temp.	DNeasy Blood and Tissue Kit	58.35	3556991	537529	754		ABIn6_Nyssus_loureedi_AMS115
Nyssus luteofinis Australia Q50886	Raven, 2015	female	QM	QM	S50886	N/A	Araneae	Corinnidae	Castianeirinae	Australia	unknown	N/A	unknown	unknown	unknown	03-Feb-99 to 11-Feb-99	70% ethanol: room temp.	DNeasy Blood and Tissue Kit	0.585	528627	11014	94	Voucher information not recorded	ABIn6_Q50886_Nyssus_luteofinis
Nyssus semifuscus Australia AMS120	Raven, 2015	male	G Milledge	AM	KS.124321	N/A	Araneae	Corinnidae	Castianeirinae	Australia	New South Wales	N/A	Oxley Wild Rivers National Park, 57 km SE of Armidale, East Kunderang Road	-30.8217	152.036	06-Nov-15 to 14-Nov-15	75% ethanol: room temp.	DNeasy Blood and Tissue Kit	399	12463074	1101282	755		ABIn6_Nyssus_semifuscus_AMS120
Nyssus semifuscus Australia Q84600	Raven, 2015	male	QM	QM	S84600	N/A	Araneae	Corinnidae	Castianeirinae	Australia	unknown	N/A	unknown	unknown	unknown	16-Jan-08 to 07-Feb-08	70% ethanol: room temp.	DNeasy Blood and Tissue Kit	0.7215	1676886	62286	630	Voucher information not recorded	ABIn6_Q84600_Nysuss_semifuscus
Nyssus sp. Australia NBS101	Walckenaer, 1805	male	H Smith (see notes)	AM	KS.131440	N/A	Araneae	Corinnidae	Castianeirinae	Australia	Queensland	N/A	Noosa Botanic Gardens, Lake MacDonald	-26.3886	152.93	2019-05-29	100% ethanol; -30 °C freezer	DNeasy Blood and Tissue Kit	3585	6416133	578535	783	Confirmed as N. albopunctatus by AM (Helen Smith) just prior to publication, however it does not pair with the other N. albopunctatus in the phylogeny identified by the QM (not known why, but could possibly be due to contamination)	ABIn6_Nyssus_albopunctatus_NBS101
Poecilipta contorqua Australia AMS108	Raven, 2015	male	R Raven	AM	KS.107245	N/A	Araneae	Corinnidae	Castianeirinae	Australia	New South Wales	N/A	Kosciuszko National Park, Wilsons Valley	-36.3486	148.518	2008-03-06	75% ethanol: room temp.	DNeasy Blood and Tissue Kit	190.5	8685813	1126469	790		ABIn11_Poecilipta_contorqua_AMS108
Poecilipta gloverae Australia AMS109	Raven, 2015	male	R Raven	AM	KS.64265	N/A	Araneae	Corinnidae	Castianeirinae	Australia	New South Wales	N/A	Mills Fishing Rd., approx. 1.5km NW from junction with Princes Highway, Mogo SF.	-35.7269	150.152	15-Feb-99 to 08-Mar-99	75% ethanol: room temp.	DNeasy Blood and Tissue Kit	10.35	767757	71562	425		ABIn11_Poecilipta_gloverae_AMS109
Poecilipta gloverae Australia Q84597	Raven, 2015	male	QM	QM	S84597	N/A	Araneae	Corinnidae	Castianeirinae	Australia	Queensland	N/A	Brisbane City	-27.47	153.02	16-Jan-08 to 07-Feb-08	70% ethanol: room temp.	DNeasy Blood and Tissue Kit	0.234	2107347	134934	415	Voucher information not recorded	ABIn11_Q84597_Poecilipta_gloverae
Poecilipta kgari Australia AMS103	Raven, 2015	male	R Raven	AM	KS.113932	N/A	Araneae	Corinnidae	Castianeirinae	Australia	New South Wales	N/A	Mount Colah, Heaney Close	-33.6625	151.12	2010-09-18	75% ethanol: room temp.	DNeasy Blood and Tissue Kit	219	10566983	1251184	797		ABIn11_Poecilipta_kgari_AMS103
Poecilipta kgari Australia MUS601	Karsch, 1880	male	M Kelly (non-expert)	N/A	N/A	N/A	Araneae	Corinnidae	Castianeirinae	Australia	New South Wales	N/A	Macquarie University Campus, North Ryde	-33.7736	151.112	2018-02-18	100% ethanol; -30 °C freezer	DNeasy Blood and Tissue Kit	196.95	1947721	118452	802	Whole specimen used for DNA extraction	ABIn11_MUS601_Corinnidae_sp
Poecilipta kohouti Australia AMS106	Raven, 2015	male	R Raven	AM	KS.77815	N/A	Araneae	Corinnidae	Castianeirinae	Australia	New South Wales	N/A	Oaky Creek Nature Reserve, up tributary on W range; ridge on footslopes of NE side of Figtree Mt.	-31.1031	150.612	2001-12-08	75% ethanol: room temp.	DNeasy Blood and Tissue Kit	<10	336819	34917	30		ABIn11_Poecilipta_kohouti_AMS106
Poecilipta lugubris Australia AMS102	Raven, 2015	male	R Raven	AM	KS.102029	N/A	Araneae	Corinnidae	Castianeirinae	Australia	New South Wales	N/A	Barrington Tops Reserve, Barrington Trail	-31.9436	151.448	18-Dec-07 to 31-Jan-08	75% ethanol: room temp.	DNeasy Blood and Tissue Kit	<10	159329	16829	59		ABIn11_Poecilipta_lugubris_AMS102
Poecilipta marengo Australia AMS107	Raven, 2015	male	R Raven	AM	KS.91823	N/A	Araneae	Corinnidae	Castianeirinae	Australia	New South Wales	N/A	Upper Hunter River, Keys Bridge at Muswellbrook	-32.2914	150.847	23-Nov-04 to 09-Dec-04	75% ethanol: room temp.	DNeasy Blood and Tissue Kit	15.75	5445096	592231	591		ABIn11_Poecilipta_marengo_AMS107
Poecilipta micaelae Australia AMS101	Raven, 2015	male	R Raven	AM	KS.114463	N/A	Araneae	Corinnidae	Castianeirinae	Australia	New South Wales	N/A	Gundabooka National Park, 5.3km along road to Bennets Gorge	-30.555	145.651	22-Oct-10 to 12-Jan-11	75% ethanol: room temp.	DNeasy Blood and Tissue Kit	<10	145707	17120	15		ABIn11_Poecilipta_micaelae_AMS101
Poecilipta venusta Australia AMS112	Rainbow, 1904	male	G Milledge	AM	KS.126617	N/A	Araneae	Corinnidae	Castianeirinae	Australia	New South Wales	N/A	Mount Colah, Heaney Close	-33.6625	151.12	2017-03-26	75% ethanol: room temp.	DNeasy Blood and Tissue Kit	183	8493000	966278	773		ABIn11_Poecilipta_venusta_AMS112
Poecilipta wallacei Australia AMS113	Raven, 2015	male	R Raven	AM	KS.65097	N/A	Araneae	Corinnidae	Castianeirinae	Australia	New South Wales	N/A	Behind Coleambally Motel, survey grid 1.	-34.7986	145.885	02-Dec-98 to 15-Dec-98	75% ethanol: room temp.	DNeasy Blood and Tissue Kit	8.85	1376439	163177	425		ABIn11_Poecilipta_wallacei_AMS113
Serendib suthepica Thailand 96085	Deeleman-Reinhold, 2001	male	L Leibensperger	MCZ	96085	Invertebrate Zoology 96085	Araneae	Corinnidae	Castianeirinae	Thailand	Phetchabun	N/A	Nam Nao NP, pine forest, Sambon 2	16.7078	101.588	2006-10-23	95% ethanol; room temp.	Tin et al. 2014 (modified)	12.1485	532113	17411	247		ABIn1_Serendib_suthepica_96085
Serendib volans Thailand 44162	Deeleman-Reinhold, 2001	female	L Leibensperger	MCZ	44162	Invertebrate Zoology 44162	Araneae	Corinnidae	Castianeirinae	Thailand	Nakhon Ratchasima	N/A	Khao Yai NP, Cobra zone near Fire protection office	14.4754	101.382	2007-06-26	95% ethanol; room temp.	Tin et al. 2014 (modified)	3.432	1027538	49198	427		ABIn1_Serendib_volans_44162
Ticopa australis Australia AMS123	Raven, 2015	male	G Milledge	AM	KS.125186	N/A	Araneae	Corinnidae	Castianeirinae	Australia	New South Wales	N/A	Boxalis State Forest	-33.8333	147.384	09-Feb-15 to 13-Feb-15	75% ethanol: room temp.	DNeasy Blood and Tissue Kit	982.5	8620071	774898	798		ABIn10_Ticopa_australis_AMS123
				AM = Australian Museum (Darlinghurst, New South Wales, Australia)
				MCZ = Museum of Comparative Zoology (Harvard University, Cambridge, Massachusetts, United States)
				MACQU = Macquarie University, Behavioural Ecology Lab (Mariella Herberstein) (Macquarie Park, New South Wales, Australia)
				MACN = Museo Argentino de Ciencias Naturales (‘Bernardino Rivadavia’—CONICET, Buenos Aires, Argentina)
				QM = Queensland Museum (South Brisbane, Queensland, Australia)
				UFMG = Universidade Federal de Minas Gerais (Belo Horizonte, Brazil)
				N/A = Whole specimen was used for DNA extraction
				References:
				Azevedo, G.H., Bougie, T., Carboni, M., Hedin, M. and Ramírez, M.J., 2022. Combining genomic, phenotypic and Sanger sequencing data to elucidate the phylogeny of the two-clawed spiders (Dionycha). Molecular Phylogenetics and Evolution, 166, p.107327.

## Sheet: Myrmarachnini
Sample name / Unique I.D.	Author	Sex	Identified by	Voucher Institution	Voucher Collection Identifier / Reg # / Casent #	CAT # / Tissue.ID Preparation SRA # / Linking collection data #	Higher Taxon	FAMILY	Subfamily	Clade	Tribe	Country	State Prov Region	County	Specific Locality	Decimal lat	Decimal long	Collection Date	Preservative	DNA extraction method	Approximate total extracted DNA (ng)	Reads Pass QC	Contigs	UCE loci (75% from PHYLUCE; after QC)	Notes	Name used in early phylogenetic work and comparative analyses
Agorioides papagena Papua New Guinea WLV103	Maddison & Szűts, 2019	male (subadult)	W Maddison	UBC	PNG08-1676	WPM#08-008	Araneae	Salticidae	Salticinae	Salticoida: Astioida	Myrmarachnini	Papua New Guinea	Southern Highlands Province	N/A	Tualapa near Wanakipa, forest interior and river side	-5.283	142.498	11-Jul-08 to 12-Jul-08	95% ethanol; room temp.	DNeasy Blood and Tissue Kit	204	5396336	605930	596		ABIn2_Agorioides_papagena_WLV103
Apricia jovialis Australia JMS102	(L. Koch, 1879)	not recorded	J McLean (non-expert)	N/A	N/A	N/A	Araneae	Salticidae	Salticinae	Amycoida	Bredini	Australia	New South Wales	N/A	Macquarie University, North Ryde	-33.7695	151.113	2017-05-02	96% ethanol: room temp.	DNeasy Blood and Tissue Kit	181.935	2893388	168080	586	Whole specimen used for DNA extraction	AAOut3_Apricia_jovialis_JMS102
Astia hariola Australia JMS103	L. Koch, 1879	not recorded	J McLean (non-expert)	N/A	N/A	N/A	Araneae	Salticidae	Salticinae	Salticoida: Astioida	Astiini	Australia	New South Wales	N/A	Olney State Forest, Martinsville	-33.0679	151.383	2017-04-14	70% ethanol: room temp.	DNeasy Blood and Tissue Kit	345.15	4781730	137413	479	Whole specimen used for DNA extraction	AAOut3_Astia_hariola_JMS103
Belippo anguina São Tomé and Príncipe CAS168	Wanless, 1978	female	C Haddad	CAS	9072239	LAE-ST05	Araneae	Salticidae	Salticinae	Salticoida: Astioida	Myrmarachnini	Sao Tome and Principe	Sao Tome	Me-Zochi	Sao Nicolau Waterfall	0.285769	6.62552	2016-11-15	75% ethanol: room temp.	DNeasy Blood and Tissue Kit	114.6	7886045	667791	577		ABIn7_Myrmarachne_sensu_lato_121_CAS168
Belippo/Myrmarachne sp. indet. São Tomé and Príncipe CAS151	Simon, 1909/MacLeay, 1839	female	C Haddad	CAS	9072253	LAE-ST12c	Araneae	Salticidae	Salticinae	Salticoida: Astioida	Myrmarachnini	Sao Tome and Principe	Sao Tome	Me-Zochi	Pico Macambrara	0.275639	6.60428	2016-11-20	75% ethanol: room temp.	DNeasy Blood and Tissue Kit	35.55	4966809	256446	587		ABIn7_Myrmarachne_sensu_lato_104_CAS151
Belippo/Myrmarachne sp. indet. São Tomé and Príncipe CAS152	Simon, 1909/MacLeay, 1839	female	C Haddad	CAS	9072252	LAE-ST12b	Araneae	Salticidae	Salticinae	Salticoida: Astioida	Myrmarachnini	Sao Tome and Principe	Sao Tome	Me-Zochi	Pico Macambrara	0.275639	6.60428	2016-11-20	75% ethanol: room temp.	DNeasy Blood and Tissue Kit	21.3	2286084	209382	560		ABIn7_Myrmarachne_sensu_lato_105_CAS152
Belippo/Myrmarachne sp. indet. São Tomé and Príncipe CAS153	Simon, 1909/MacLeay, 1839	female	C Haddad	CAS	9072254	COL0513	Araneae	Salticidae	Salticinae	Salticoida: Astioida	Myrmarachnini	Sao Tome and Principe	N/A	N/A	Isla Sao Tome Obo National Park	not recorded	not recorded	08-May-01 to 25-Jun-01	75% ethanol: room temp.	DNeasy Blood and Tissue Kit	12.3	1489916	218415	574		ABIn7_Myrmarachne_sensu_lato_106_CAS153
Cosmophasis sp. Australia JMS107	Simon, 1901	not recorded	J McLean (non-expert)	N/A	N/A	N/A	Araneae	Salticidae	Salticinae	Salticoida: Saltafresia	Chrysillini	Australia	Queensland	N/A	Curtis Park, Rockhampton	-23.3993	150.505	2017-06-21	100% ethanol; room temp.	DNeasy Blood and Tissue Kit	31.551	1773422	138084	587	Whole specimen used for DNA extraction	AAOut2_Cosmophasis_thalassina_JMS107
Cosmophasis sp. Australia QPS107	Simon, 1901	female	M Kelly (non-expert)	N/A	N/A	N/A	Araneae	Salticidae	Salticinae	Salticoida: Saltafresia	Chrysillini	Australia	Queensland	N/A	Queens Park, North Ward, Townsville City	-19.2526	146.811	2018-02-10	100% ethanol; -30 °C freezer	DNeasy Blood and Tissue Kit	50.739	620723	32376	566	Whole specimen used for DNA extraction	AAOut2_Cosmophasis_lami_QPS107
Cosmophasis thalassina Australia QPS101	(C. L. Koch, 1846)	female	M Kelly (non-expert)	N/A	N/A	N/A	Araneae	Salticidae	Salticinae	Salticoida: Saltafresia	Chrysillini	Australia	Queensland	N/A	Queens Park, North Ward, Townsville City	-19.2526	146.811	2018-02-10	100% ethanol; -30 °C freezer	DNeasy Blood and Tissue Kit	55.9845	1255829	66840	570	Whole specimen used for DNA extraction	AAOut2_Cosmophasis_thalassina_QPS101
Cytaea alburna Australia JCS407	Keyserling, 1882	immature	M Kelly (non-expert)	N/A	N/A	N/A	Araneae	Salticidae	Salticinae	Salticoida: Saltafresia: Simonida	Euophryini	Australia	Queensland	N/A	James Cook University, Douglas	-19.3312	146.758	2018-02-08	100% ethanol; -30 °C freezer	DNeasy Blood and Tissue Kit	51.6555	1842959	163249	588	Whole specimen used for DNA extraction	AAOut2_Cytaea_alburna_JCS407
Cytaea alburna Australia TPS312	Keyserling, 1882	immature	M Kelly (non-expert)	N/A	N/A	N/A	Araneae	Salticidae	Salticinae	Salticoida: Saltafresia: Simonida	Euophryini	Australia	Queensland	N/A	The Palmetum (Botanical Garden), Annandale	-19.3092	146.765	2018-02-08	100% ethanol; -30 °C freezer	DNeasy Blood and Tissue Kit	44.889	1832456	177741	583	Whole specimen used for DNA extraction	AAOut2_Cytaea_alburna_TPS312
Cytaea sp. Australia JCS116	Keyserling, 1882	female	M Kelly (non-expert)	N/A	N/A	N/A	Araneae	Salticidae	Salticinae	Salticoida: Saltafresia: Simonida	Euophryini	Australia	Queensland	N/A	James Cook University, Douglas	-19.3326	146.758	2018-02-07	100% ethanol; -30 °C freezer	DNeasy Blood and Tissue Kit	37.128	2802885	247271	447	Whole specimen used for DNA extraction	AAOut2_Cytaea_alburna_JCS116
Damoetas nitidus Australia JMS108	(L. Koch, 1880)	not recorded	J McLean (non-expert)	N/A	N/A	N/A	Araneae	Salticidae	Salticinae	Salticoida: Astioida	Myrmarachnini	Australia	New South Wales	N/A	Western Sydney University, Richmond	-33.628	150.768	2017-04-30	96% ethanol: room temp.	DNeasy Blood and Tissue Kit	152.88	2940126	188301	587	Whole specimen used for DNA extraction	ABIn1_Damoetas_nitidus_JMS108
Damoetas sp. Australia AMS124	G. W. Peckham & E. G. Peckham, 1886	female	G Milledge	AM	KS.128487	N/A	Araneae	Salticidae	Salticinae	Salticoida: Astioida	Myrmarachnini	Australia	New South Wales	N/A	Goonoo Goonoo SCA	-32.0586	148.86	2018-04-17	75% ethanol: room temp.	DNeasy Blood and Tissue Kit	180	8918050	725792	586		ABIn1_Damoetas_sp1_AMS124
Damoetas sp. Australia AMS125	G. W. Peckham & E. G. Peckham, 1886	male	G Milledge	AM	KS.128487	N/A	Araneae	Salticidae	Salticinae	Salticoida: Astioida	Myrmarachnini	Australia	New South Wales	N/A	Goonoo Goonoo SCA	-32.0586	148.86	2018-04-17	75% ethanol: room temp.	DNeasy Blood and Tissue Kit	202.5	9510417	795064	590		ABIn1_Damoetas_sp2_AMS125
Emertonius exasperans Malaysia WSM115	(G. W. Peckham & E. G. Peckham, 1892)	female	W Maddison	UBC	SWK12-3132	WPM#12-095	Araneae	Salticidae	Salticinae	Salticoida: Astioida	Myrmarachnini	Malaysia	Sarawak	N/A	Mulu Nat. Pk., headquarters area	4.042	114.814	25-Mar-12 to 27-Mar-12	95% ethanol; room temp.	DNeasy Blood and Tissue Kit	183	6482922	686541	596		ABIn11_Emertonius_exasperans_WSM115
Emertonius malayanus Malaysia WSM103	(Edmunds & Prószyński, 2003)	female	W Maddison	UBC	UBC-SEM AR00285	WPM#12-045	Araneae	Salticidae	Salticinae	Salticoida: Astioida	Myrmarachnini	Malaysia	Sarawak	N/A	Mulu Nat. Pk., Kenyalang Trail	4.0231	114.812	2012-03-17	95% ethanol; room temp.	DNeasy Blood and Tissue Kit	334.5	4473909	484262	590		ABIn11_Emertonius_malayanus_WSM103
Emertonius sp. Malaysia WSM113	G. W. Peckham & E. G. Peckham, 1892	female	W Maddison	UBC	UBC-SEM AR00274	WPM#05-035	Araneae	Salticidae	Salticinae	Salticoida: Astioida	Myrmarachnini	Malaysia	Pahang	N/A	Tanah Rata, Jungle Trail 9 from Robinson Falls	4.46	101.4	21-May-05 to 22-May-05	100% ethanol; room temp.	DNeasy Blood and Tissue Kit	519	9971486	626360	587		ABIn11_Emertonius_sp1_WSM113
Emertonius sp. Malaysia WSM120	G. W. Peckham & E. G. Peckham, 1892	female	W Maddison	UBC	UBC-SEM AR00270	WPM#05-035	Araneae	Salticidae	Salticinae	Salticoida: Astioida	Myrmarachnini	Malaysia	Pahang	N/A	Tanah Rata, Jungle Trail 9 from Robinson Falls	4.46	101.4	21-May-05 to 22-May-05	100% ethanol; room temp.	DNeasy Blood and Tissue Kit	379.5	3573388	235894	584		ABIn11_Emertonius_sp2_WSM120
Euryattus bleekeri Australia SHS112	(Doleschall, 1859)	immature	M Kelly (non-expert)	N/A	N/A	N/A	Araneae	Salticidae	Salticinae	Salticoida: Saltafresia: Simonida	Euophryini	Australia	Queensland	N/A	Plantation Road, Tamborine	-27.8768	153.155	2018-03-14	100% ethanol; -30 °C freezer	DNeasy Blood and Tissue Kit	33.111	1868078	168268	529	Whole specimen used for DNA extraction	AAOut2_Euryattus_bleekeri_SHS112
Helpis minitabunda Australia KWS603	(L. Koch, 1880)	female	G Milledge	N/A	N/A	N/A	Araneae	Salticidae	Salticinae	Salticoida: Astioida	Astiini	Australia	New South Wales	N/A	Ku-ring-gai Wildflower Garden, St. Ives	-33.7074	151.177	2017-12-07	100% ethanol; -30 °C freezer	DNeasy Blood and Tissue Kit	2267.72	5774766	571889	586	Whole specimen used for DNA extraction	AAOut3_Helpis_minitabunda_KWS603
Hispo cf. tenuis Madagascar CAS175	Wanless, 1981	male	C Haddad	CAS	9004194	BLF2543	Araneae	Salticidae	Hisponinae	-	-	Madagascar	Antananarivo	N/A	Andranomay 3km NE 41, Anjozorobe 11.5km SSE 147	-18.4733	47.96	05-Dec-00 to 13-Dec-00	75% ethanol: room temp.	DNeasy Blood and Tissue Kit	<10	367930	46443	216		AAOut1_Hispo_sp1_CAS175
Hispo cf. tenuis Madagascar CAS176	Wanless, 1981	female	C Haddad	CAS	9004194	BLF2543	Araneae	Salticidae	Hisponinae	-	-	Madagascar	Antananarivo	N/A	Andranomay 3km NE 41, Anjozorobe 11.5km SSE 147	-18.4733	47.96	05-Dec-00 to 13-Dec-00	75% ethanol: room temp.	DNeasy Blood and Tissue Kit	<10	209873	28307	103		AAOut1_Hispo_sp2_CAS176
Judalana lutea Australia JCS304	Rix, 1999	male	M Kelly (non-expert)	N/A	N/A	N/A	Araneae	Salticidae	Salticinae	Salticoida: Astioida	Myrmarachnini	Australia	Queensland	N/A	James Cook University, Douglas	-19.3311	146.758	2018-02-08	100% ethanol; -30 °C freezer	DNeasy Blood and Tissue Kit	391.95	2447574	150348	590	Whole specimen used for DNA extraction	ABIn1_Judalana_lutea_JCS304
Judalana lutea Australia JMS111	Rix, 1999	not recorded	J McLean (non-expert)	N/A	N/A	N/A	Araneae	Salticidae	Salticinae	Salticoida: Astioida	Myrmarachnini	Australia	Queensland	N/A	Rockhampton Botanic Gardens, Rockhampton	-23.4018	150.492	2017-06-21	100% ethanol; room temp.	DNeasy Blood and Tissue Kit	378.3	2457425	169266	581	Whole specimen used for DNA extraction	ABIn1_Judalana_lutea_JMS111
Leviea lornae Papua New Guinea WLV102	Maddison & Szűts, 2019	male	W Maddison	UBC	UBC-SEM AR00302	N/A	Araneae	Salticidae	Salticinae	Salticoida: Astioida	Myrmarachnini	Papua New Guinea	Chimbu Province	N/A	Mount Wilhelm	-5.7861	145.06	2012-10-20	80% ethanol; room temp.	DNeasy Blood and Tissue Kit	169.5	9174164	976238	594	paratype	ABIn2_Leviea_lornae_WLV102
Ligonipedina sp. Australia CAS108	-	female	unknown	CAS	9022768	OZCG-23	Araneae	Salticidae	Salticinae	Salticoida: Astioida	Myrmarachnini	Australia	Queensland	N/A	Wooroonooran N.P., Mt Bartle Frere, 18.4km E 092 Malanda	-17.3794	145.763	2006-03-17	75% ethanol: room temp.	DNeasy Blood and Tissue Kit	229.5	7187230	563904	569		ABIn1_Ligonipedina_sp1_CAS108
Ligonipedina sp. Australia CAS109	-	male	unknown	CAS	9022768	OZCG-23	Araneae	Salticidae	Salticinae	Salticoida: Astioida	Myrmarachnini	Australia	Queensland	N/A	Wooroonooran N.P., Mt Bartle Frere, 18.4km E 092 Malanda	-17.3794	145.763	2006-03-17	75% ethanol: room temp.	DNeasy Blood and Tissue Kit	168	6441363	592005	585		ABIn1_Ligonipedina_sp2_CAS109
Ligonipes lacertosus Australia KWS605	(Thorell, 1881)	female	G Milledge	AM	KS.129685	N/A	Araneae	Salticidae	Salticinae	Salticoida: Astioida	Myrmarachnini	Australia	New South Wales	N/A	Ku-ring-gai Wildflower Garden, St. Ives	-33.7074	151.177	2017-12-07	100% ethanol; -30 °C freezer	DNeasy Blood and Tissue Kit	22.425	2571377	161282	583		ABIn1_Ligonipes_sp_KWS605
Ligonipes lacertosus Australia SHS102	(Thorell, 1881)	immature	M Kelly (non-expert)	N/A	N/A	N/A	Araneae	Salticidae	Salticinae	Salticoida: Astioida	Myrmarachnini	Australia	Queensland	N/A	Plantation Road, Tamborine	-27.8768	153.155	2018-03-14	100% ethanol; -30 °C freezer	DNeasy Blood and Tissue Kit	362.7	2488347	194784	582	Whole specimen used for DNA extraction	ABIn1_Ligonipes_sp_SHS102
Ligonipes semitectus Australia SHS103	(Simon, 1900)	female	M Kelly (non-expert)	N/A	N/A	N/A	Araneae	Salticidae	Salticinae	Salticoida: Astioida	Myrmarachnini	Australia	Queensland	N/A	Plantation Road, Tamborine	-27.8768	153.155	2018-03-14	100% ethanol; -30 °C freezer	DNeasy Blood and Tissue Kit	374.4	2221314	144715	559	Whole specimen used for DNA extraction	ABIn1_Ligonipes_semitectus_SHS103
Ligonipes semitectus Australia WWS101	(Simon, 1900)	female	M Kelly (non-expert)	N/A	N/A	N/A	Araneae	Salticidae	Salticinae	Salticoida: Astioida	Myrmarachnini	Australia	New South Wales	N/A	Wang Wauk Rest Area, Wang Wauk	-32.1543	152.322	2018-03-17	100% ethanol; -30 °C freezer	DNeasy Blood and Tissue Kit	446.55	1657784	106714	565	Whole specimen used for DNA extraction	ABIn1_Ligonipes_sp_WWS101
Myrmage gedongensis Malaysia WSM114	(Badcock, 1918)	male	W Maddison	UBC	SWK12-3567	WPM#12-103	Araneae	Salticidae	Salticinae	Salticoida: Astioida	Myrmarachnini	Malaysia	Sarawak	N/A	Mulu Nat. Pk., Gunung Api.	-	-	2012-03-01	95% ethanol; room temp.	DNeasy Blood and Tissue Kit	204	6720803	720355	566	No coordinates recorded on vial label	ABIn4_Myrmage_gedongensis_WSM114
Myrmage sp. Malaysia WSM108	Prószyński, 2016	male	W Maddison	UBC	d162	WPM#05-035	Araneae	Salticidae	Salticinae	Salticoida: Astioida	Myrmarachnini	Malaysia	Pahang	N/A	Tanah Rata, Jungle Trail 9 from Robinson Falls	4.46	101.4	21-May-05 to 22-May-05	100% ethanol; room temp.	DNeasy Blood and Tissue Kit	484.5	10750435	819918	590		ABIn4_Myrmage_sp1_WSM108
Myrmage sp. Malaysia WSM109	Prószyński, 2016	male	W Maddison	UBC	UBC-SEM AR00264	WPM#05-023	Araneae	Salticidae	Salticinae	Salticoida: Astioida	Myrmarachnini	Malaysia	Pahang	N/A	Genting Highlands	3.4	101.77	15-May-05 to 16-May-05	95% ethanol; room temp.	DNeasy Blood and Tissue Kit	369	6168800	564882	585		ABIn4_Myrmage_sp2_WSM109
Myrmage sp. Malaysia WSM110	Prószyński, 2016	male	W Maddison	UBC	MRB117	WPM#05-035	Araneae	Salticidae	Salticinae	Salticoida: Astioida	Myrmarachnini	Malaysia	Pahang	N/A	Tanah Rata, Jungle Trail 9 from Robinson Falls	4.46	101.4	21-May-05 to 22-May-05	100% ethanol; room temp.	DNeasy Blood and Tissue Kit	984	5135085	364870	596		ABIn4_Myrmage_sp3_WSM110
Myrmage sp. Myanmar WCM106	Prószyński, 2016	male	W Maddison	UBC	UBC-SEM AR00259	N/A	Araneae	Salticidae	Salticinae	Salticoida: Astioida	Myrmarachnini	Myanmar	Sagaing State	N/A	Htamanthi Wildlife Reserve, Basecamp	25.2945	95.462	10-Mar-13 to 21-Mar-13	100% ethanol; room temp.	DNeasy Blood and Tissue Kit	66.75	1293020	123548	563		ABIn4_Myrmage_sp4_WCM106
Myrmage sp. Singapore WMS229	Prószyński, 2016	female	W Maddison	UBC	-	WPM#19-060	Araneae	Salticidae	Salticinae	Salticoida: Astioida	Myrmarachnini	Singapore	-	N/A	Panti Valley	-	-	-	95% ethanol; room temp.	DNeasy Blood and Tissue Kit	1272	3529651	275958	593	2759 (written on vial label - purpose unknown)	ABIn4_Myrmage_sp5_WMS229
Myrmage sp. Singapore WMS230	Prószyński, 2016	male	W Maddison	UBC	-	WPM#19-060	Araneae	Salticidae	Salticinae	Salticoida: Astioida	Myrmarachnini	Singapore	-	N/A	Panti Valley	-	-	-	95% ethanol; room temp.	DNeasy Blood and Tissue Kit	543	11353583	944189	588	2741 (written on vial label - purpose unknown)	ABIn4_Myrmage_sp6_WMS230
Myrmanu nubilis Madagascar CAS134	(Wanless, 1978)	female	C Haddad	CAS	9020118	BLF8151	Araneae	Salticidae	Salticinae	Salticoida: Astioida	Myrmarachnini	Madagascar	Toamasina	N/A	Montagne d'Anjanaharibe, 19.5km NNE 27 Ambinanitelo	-15.1783	49.635	12-Mar-03 to 16-Mar-03	75% ethanol: room temp.	DNeasy Blood and Tissue Kit	16.8	5075938	714588	572		ABIn10_Myrmarachne_sensu_lato_87_CAS134
Myrmanu nubilis Madagascar CAS136	(Wanless, 1978)	female	C Haddad	CAS	9011909	BLF9245	Araneae	Salticidae	Salticinae	Salticoida: Astioida	Myrmarachnini	Madagascar	Antsiranana	N/A	Parc National de Marojejy, 25.7km NNE 32 Andapa, 10.3km NW 314 Manantenina	-14.445	49.7417	2003-11-21	75% ethanol: room temp.	DNeasy Blood and Tissue Kit	46.65	6001098	634486	574		ABIn10_Myrmarachne_sensu_lato_89_CAS136
Myrmanu nubilis Madagascar CAS150	(Wanless, 1978)	female	C Haddad	CAS	9019038	HW009	Araneae	Salticidae	Salticinae	Salticoida: Astioida	Myrmarachnini	Madagascar	Fianarantsoa	N/A	Parc National Ranomafana, Talatekely forest, 42.3km NE 58 Fianarantsoa	-21.2578	47.4227	24-Dec-05 to 14-Jan-06	75% ethanol: room temp.	DNeasy Blood and Tissue Kit	24.75	2163797	215651	573		ABIn10_Myrmarachne_sensu_lato_103_CAS150
Myrmanu sp. Madagascar CAS112	Prószyński, 2016	male	C Haddad	CAS	9021821	BLF8251	Araneae	Salticidae	Salticinae	Salticoida: Astioida	Myrmarachnini	Madagascar	Toamasina	N/A	Montagne d'Akirindro, 7.6 km 341 NNW Ambinanitelo	-15.2883	49.5483	17-Mar-03 to 21-Mar-03	75% ethanol: room temp.	DNeasy Blood and Tissue Kit	61.35	6601240	1007680	554		ABIn10_Myrmarachne_sensu_lato_65_CAS112
Myrmanu sp. Madagascar CAS114	Prószyński, 2016	male	C Haddad	CAS	9006685	BLF2566 SP23	Araneae	Salticidae	Salticinae	Salticoida: Astioida	Myrmarachnini	Madagascar	Antsiranana	N/A	Parc National Montagne d'Ambre, 3.6km SW 235 Joffreville	-12.5344	49.1794	20-Jan-01 to 26-Jan-01	75% ethanol: room temp.	DNeasy Blood and Tissue Kit	49.8	4350779	711318	587		ABIn10_Myrmarachne_sensu_lato_67_CAS114
Myrmanu sp. Madagascar CAS139	Prószyński, 2016	female	C Haddad	CAS	9011706	HW007	Araneae	Salticidae	Salticinae	Salticoida: Astioida	Myrmarachnini	Madagascar	Antsiranana	N/A	Montagne d'Ambre, Reserve Speciale Number Deux, Francomme, 6.8km NE 35 Joffreville	-12.4713	49.2128	2005-12-17	75% ethanol: room temp.	DNeasy Blood and Tissue Kit	21.15	9337273	1428349	579		ABIn10_Myrmarachne_sensu_lato_92_CAS139
Myrmanu sp. Madagascar CAS144	Prószyński, 2016	male	C Haddad	CAS	9004050	BLF2544, SP22	Araneae	Salticidae	Salticinae	Salticoida: Astioida	Myrmarachnini	Madagascar	Antananarivo	N/A	3km NE 41 Andranomay, 11.5km SSE 147 Anjozorobe	-18.4733	47.96	05-Dec-00 to 13-Dec-00	75% ethanol: room temp.	DNeasy Blood and Tissue Kit	55.2	3736104	582983	594		ABIn10_Myrmarachne_sensu_lato_97_CAS144
Myrmanu sp. Madagascar CAS148	Prószyński, 2016	female	C Haddad	CAS	9020093	BLF8010	Araneae	Salticidae	Salticinae	Salticoida: Astioida	Myrmarachnini	Madagascar	Toamasina	N/A	Montagne d'Anjanaharibe, 18.0km NNE 21 Ambinanitelo	-15.1883	49.615	08-Mar-03 to 12-Mar-03	75% ethanol: room temp.	DNeasy Blood and Tissue Kit	43.8	9163171	1285016	594		ABIn10_Myrmarachne_sensu_lato_101_CAS148
Myrmapana centralis Costa Rica 93522	(G. W. Peckham & E. G. Peckham, 1892)	female	L Leibensperger / M Kelly	MCZ	93522	Invertebrate Zoology 93522	Araneae	Salticidae	Salticinae	Salticoida: Astioida	Myrmarachnini	Costa Rica	Puntarenas	N/A	Corcovado National Park, Sirena Station	8.53333	-83.5333	1982-08-28	70% ethanol: room temp.	Tin et al. 2014 (modified)	9.6525	431223	9924	102		ABIn5_Myrmapana_centralis_93522
Myrmapana cf. parallela Costa Rica WEC113	(Fabricius, 1798)	male	W Maddison	UBC	UBC-SEM AR00291	N/A	Araneae	Salticidae	Salticinae	Salticoida: Astioida	Myrmarachnini	Costa Rica	Heredia	N/A	"El Ceibo" Station, 10 km SE La Virgen	10.2	-84.05	08-Apr-03 to 22-Apr-03	80% ethanol; room temp.	DNeasy Blood and Tissue Kit	75.3	5944196	769532	572	Myrmarachne c.f. parallela (written on label in vial)	ABIn5_Myrmarachne_sensu_lato_41_WEC113
Myrmapana cf. parallela Costa Rica WEC114	(Fabricius, 1798)	male	W Maddison	UBC	UBC-SEM AR00290	N/A	Araneae	Salticidae	Salticinae	Salticoida: Astioida	Myrmarachnini	Costa Rica	Heredia	N/A	La Selva Station	10.26	-84.01	-	100% ethanol; room temp.	DNeasy Blood and Tissue Kit	933	5693390	441692	602	Myrmarachne c.f. parallela, (GSB IV.02) - GSB 054 CR (written on label in vial)	ABIn5_Myrmarachne_sensu_lato_42_WEC114
Myrmapana parallela Nicaragua 108610	(Fabricius, 1798)	male	L Leibensperger / M Kelly	MCZ	108610	Invertebrate Zoology 108610	Araneae	Salticidae	Salticinae	Salticoida: Astioida	Myrmarachnini	Nicaragua	South Caribbean Coast Autonomous Region (Región Autónoma del Atlántico Sur)	N/A	RN Kahka Creek	12.6701	-83.7158	2011-06-09	95% ethanol; room temp.	Tin et al. 2014 (modified)	7.722	2749290	131731	436		ABIn5_Myrmapana_parallela_108610
Myrmapeni chickeringi Nicaragua 125078	(Galiano, 1969)	male	L Leibensperger / M Kelly	MCZ	125078	Invertebrate Zoology 125078	Araneae	Salticidae	Salticinae	Salticoida: Astioida	Myrmarachnini	Nicaragua	South Caribbean Coast Autonomous Region (Región Autónoma del Atlántico Sur)	N/A	RN Kahka Creek	12.6732	-83.7093	2011-06-10	70% ethanol: room temp.	Tin et al. 2014 (modified)	7.722	874945	55178	369		ABIn5_Myrmapeni_chickeringi_125078
Myrmarachne bicolor Australia JCS303	(L. Koch, 1879)	female	H Smith	N/A	N/A	N/A	Araneae	Salticidae	Salticinae	Salticoida: Astioida	Myrmarachnini	Australia	Queensland	N/A	James Cook University, Douglas	-19.3311	146.758	2018-02-08	100% ethanol; -30 °C freezer	DNeasy Blood and Tissue Kit	563.55	2430303	142562	546	Whole specimen used for DNA extraction	ABIn13_Myrmarachne_bicolor_JCS303
Myrmarachne bicolor Australia JMS112	(L. Koch, 1879)	not recorded	J McLean (non-expert)	N/A	N/A	N/A	Araneae	Salticidae	Salticinae	Salticoida: Astioida	Myrmarachnini	Australia	Queensland	N/A	Wivenhoe Dam, Somerset Regional Council area	-27.3986	152.618	2017-06-18	70% ethanol: room temp.	DNeasy Blood and Tissue Kit	2.808	6016822	309201	577	Whole specimen used for DNA extraction	ABIn13_Myrmarachne_bicolor_JMS112
Myrmarachne cf. augusta Comoros CAS145	(G. W. Peckham & E. G. Peckham, 1892)	female	C Haddad	CAS	9065090	BLF0683	Araneae	Salticidae	Salticinae	Salticoida: Astioida	Myrmarachnini	Comoros	Moheli	N/A	Ouallah	-12.3036	43.6683	18-Jan-09 to 22-Jan-09	75% ethanol: room temp.	DNeasy Blood and Tissue Kit	21.15	2180949	281028	585		ABIn9_Myrmarachne_sensu_lato_98_CAS145
Myrmarachne cf. augusta Madagascar CAS124	(G. W. Peckham & E. G. Peckham, 1892)	male	C Haddad	CAS	3006793	MA-02-13B-16	Araneae	Salticidae	Salticinae	Salticoida: Astioida	Myrmarachnini	Madagascar	Tulear	N/A	Zombitse National Park, near national road	-22.8405	44.7312	14-Feb-02 to 21-Feb-02	75% ethanol: room temp.	DNeasy Blood and Tissue Kit	26.7	3371766	418389	571		ABIn9_Myrmarachne_sensu_lato_77_CAS124
Myrmarachne cf. augusta Madagascar CAS141	(G. W. Peckham & E. G. Peckham, 1892)	male	C Haddad	CAS	9001673	MA-01-01A-08	Araneae	Salticidae	Salticinae	Salticoida: Astioida	Myrmarachnini	Madagascar	Antsiranana	N/A	Parc National Montagne d'Ambre	-12.5144	49.1814	04-Mar-01 to 19-Mar-01	75% ethanol: room temp.	DNeasy Blood and Tissue Kit	63.9	5040956	583739	592		ABIn9_Myrmarachne_sensu_lato_94_CAS141
Myrmarachne cf. augusta Madagascar CAS170	(G. W. Peckham & E. G. Peckham, 1892)	male	C Haddad	CAS	9072243	MG-68-41	Araneae	Salticidae	Salticinae	Salticoida: Astioida	Myrmarachnini	Madagascar	Mahajanga, Alaotra Mangoro Region	N/A	Mitsinjo Reserve, 22km SE of Andasibe village	-18.9175	48.4306	06-Feb-16 to 12-Feb-16	75% ethanol: room temp.	DNeasy Blood and Tissue Kit	10.05	301788	36094	458		ABIn9_Myrmarachne_sensu_lato_123_CAS170
Myrmarachne cf. cowani Madagascar CAS106	(G. W. Peckham & E. G. Peckham, 1892)	male	C Haddad	CAS	3006825	BLF8725	Araneae	Salticidae	Salticinae	Salticoida: Astioida	Myrmarachnini	Madagascar	Antsiranana	N/A	P. N. de Marojejy, Manantenina River, 28.0 km, 38 NE Andapa, 8.2 km 333 NW Manantenina	-14.4367	49.775	12-Nov-03 to 25-Nov-03	75% ethanol: room temp.	DNeasy Blood and Tissue Kit	<10	522492	59759	60		ABIn13_Myrmarachne_sensu_lato_61_CAS106
Myrmarachne cf. cowani Madagascar CAS115	(G. W. Peckham & E. G. Peckham, 1892)	female	C Haddad	CAS	9010917	BFL5968	Araneae	Salticidae	Salticinae	Salticoida: Astioida	Myrmarachnini	Madagascar	Toliara	N/A	Foret de Tsinjoriaky, 6.2km E 84, Tsifota	-22.8022	43.4206	06-Mar-02 to 10-Mar-02	75% ethanol: room temp.	DNeasy Blood and Tissue Kit	<10	1493620	179965	42		ABIn13_Myrmarachne_sensu_lato_68_CAS115
Myrmarachne cf. cowani Madagascar CAS122	(G. W. Peckham & E. G. Peckham, 1892)	male	C Haddad	CAS	9010918	BLF6162	Araneae	Salticidae	Salticinae	Salticoida: Astioida	Myrmarachnini	Madagascar	Toliara	N/A	Parc National de Tsimanampetsotsa, 6.7 km 130 SE Efoetse, 23.0 km 175 S Beheloka	-24.1006	43.76	18-Mar-02 to 22-Mar-02	75% ethanol: room temp.	DNeasy Blood and Tissue Kit	10.95	1382997	164106	455		ABIn13_Myrmarachne_sensu_lato_75_CAS122
Myrmarachne cf. eumenes Madagascar CAS117	(Simon, 1900)	male	C Haddad	CAS	9011980	BLF8259	Araneae	Salticidae	Salticinae	Salticoida: Astioida	Myrmarachnini	Madagascar	Toamasina	N/A	Montagne d'Akirindro, 7.6 km 341 NNW Ambinanitelo	-15.2883	49.5483	17-Mar-03 to 21-Mar-03	75% ethanol: room temp.	DNeasy Blood and Tissue Kit	22.95	4482564	731497	521		ABIn10_Myrmarachne_sensu_lato_70_CAS117
Myrmarachne cf. eumenes Madagascar CAS118	(Simon, 1900)	female	C Haddad	CAS	9011980	BLF8259	Araneae	Salticidae	Salticinae	Salticoida: Astioida	Myrmarachnini	Madagascar	Toamasina	N/A	Montagne d'Akirindro, 7.6 km 341 NNW Ambinanitelo	-15.2883	49.5483	17-Mar-03 to 21-Mar-03	75% ethanol: room temp.	DNeasy Blood and Tissue Kit	8.7	1888013	280719	477		ABIn10_Myrmarachne_sensu_lato_71_CAS118
Myrmarachne cf. eumenes Madagascar CAS120	(Simon, 1900)	male	C Haddad	CAS	9011757	HW002, HW005, HW006 & HW008	Araneae	Salticidae	Salticinae	Salticoida: Astioida	Myrmarachnini	Madagascar	Antsiranana	N/A	Park National Montagne d' Ambre, 1.2 km 184 S Joffreville	-12.5315	49.1769	14-Dec-05 to 20-Dec-05	75% ethanol: room temp.	DNeasy Blood and Tissue Kit	21.3	10327537	1246647	586		ABIn10_Myrmarachne_sensu_lato_73_CAS120
Myrmarachne cf. eumenes Madagascar CAS121	(Simon, 1900)	female	C Haddad	CAS	9011757	HW002, HW005, HW006 & HW008	Araneae	Salticidae	Salticinae	Salticoida: Astioida	Myrmarachnini	Madagascar	Antsiranana	N/A	Park National Montagne d' Ambre, 1.2 km 184 S Joffreville	-12.5315	49.1769	14-Dec-05 to 20-Dec-05	75% ethanol: room temp.	DNeasy Blood and Tissue Kit	11.7	5915412	864101	580		ABIn10_Myrmarachne_sensu_lato_74_CAS121
Myrmarachne cf. eumenes Madagascar CAS129	(Simon, 1900)	female	C Haddad	CAS	9020081	BLF8004	Araneae	Salticidae	Salticinae	Salticoida: Astioida	Myrmarachnini	Madagascar	Toamasina	N/A	Montagne d'Ajanaharibe, 16km NNE Ambinanitelo	-15.1883	49.615	08-Mar-03 to 12-Mar-03	75% ethanol: room temp.	DNeasy Blood and Tissue Kit	14.7	2361479	322356	566		ABIn10_Myrmarachne_sensu_lato_82_CAS129
Myrmarachne cf. eumenes Madagascar CAS130	(Simon, 1900)	male	C Haddad	CAS	9020081	BLF8004	Araneae	Salticidae	Salticinae	Salticoida: Astioida	Myrmarachnini	Madagascar	Toamasina	N/A	Montagne d'Ajanaharibe, 16km NNE Ambinanitelo	-15.1883	49.615	08-Mar-03 to 12-Mar-03	75% ethanol: room temp.	DNeasy Blood and Tissue Kit	61.05	6812586	782210	588		ABIn10_Myrmarachne_sensu_lato_83_CAS130
Myrmarachne cf. eumenes Madagascar CAS131	(Simon, 1900)	male	C Haddad	CAS	9011918	BLF9866	Araneae	Salticidae	Salticinae	Salticoida: Astioida	Myrmarachnini	Madagascar	Antsiranana	N/A	Ampasindava, Foret de Binara, 9.4km SW 235 Daraina	-13.2633	48.6	2003-06-12	75% ethanol: room temp.	DNeasy Blood and Tissue Kit	36.45	3955445	414955	585		ABIn10_Myrmarachne_sensu_lato_84_CAS131
Myrmarachne cf. eumenes Madagascar CAS132	(Simon, 1900)	female	C Haddad	CAS	9011918	BLF9866	Araneae	Salticidae	Salticinae	Salticoida: Astioida	Myrmarachnini	Madagascar	Antsiranana	N/A	Ampasindava, Foret de Binara, 9.4km SW 235 Daraina	-13.2633	48.6	2003-06-12	75% ethanol: room temp.	DNeasy Blood and Tissue Kit	20.85	2180720	244232	578		ABIn10_Myrmarachne_sensu_lato_85_CAS132
Myrmarachne cf. eumenes Madagascar CAS137	(Simon, 1900)	male	C Haddad	CAS	9072242	N/A	Araneae	Salticidae	Salticinae	Salticoida: Astioida	Myrmarachnini	Madagascar	Antsiranana	N/A	Nosy Be, Lokobe Forest	-13.4163	48.3074	11-Aug-92 to 14-Aug-92	75% ethanol: room temp.	DNeasy Blood and Tissue Kit	31.2	2554652	340314	578		ABIn10_Myrmarachne_sensu_lato_90_CAS137
Myrmarachne cf. eumenes Madagascar CAS138	(Simon, 1900)	female	C Haddad	CAS	9072242	N/A	Araneae	Salticidae	Salticinae	Salticoida: Astioida	Myrmarachnini	Madagascar	Antsiranana	N/A	Nosy Be, Lokobe Forest	-13.4163	48.3074	11-Aug-92 to 14-Aug-92	75% ethanol: room temp.	DNeasy Blood and Tissue Kit	<10	705138	85749	181		ABIn10_Myrmarachne_sensu_lato_91_CAS138
Myrmarachne cf. eumenes Madagascar CAS146	(Simon, 1900)	female	C Haddad	CAS	9011899	BLF9082	Araneae	Salticidae	Salticinae	Salticoida: Astioida	Myrmarachnini	Madagascar	Antsiranana	N/A	Parc National de Marojejy, Antranohota, 26.6km NNE 31 Andapa, 10.7km NW 318 Manantenina	-14.4433	49.7433	2003-11-18	75% ethanol: room temp.	DNeasy Blood and Tissue Kit	60.9	5534684	599727	555		ABIn10_Myrmarachne_sensu_lato_99_CAS146
Myrmarachne cf. eumenes Madagascar CAS147	(Simon, 1900)	male	C Haddad	CAS	9011899	BLF9082	Araneae	Salticidae	Salticinae	Salticoida: Astioida	Myrmarachnini	Madagascar	N/A	N/A	Antsiranana Parc National de Marojejy, Antranohota, 26.6km NNE 31 Andapa, 10.7km NW 318 Manantenina	-14.4433	49.7433	2003-11-18	75% ethanol: room temp.	DNeasy Blood and Tissue Kit	77.7	7771483	788141	580		ABIn10_Myrmarachne_sensu_lato_100_CAS147
Myrmarachne cf. eumenes Madagascar CAS160	(Simon, 1900)	female	C Haddad	CAS	9011839	BLF7823	Araneae	Salticidae	Salticinae	Salticoida: Astioida	Myrmarachnini	Madagascar	Toliara	N/A	Foret Classee d'Analavelona, 29.2km NNW 343 Mahaboboka	-22.675	44.19	18-Feb-03 to 22-Feb-03	75% ethanol: room temp.	DNeasy Blood and Tissue Kit	<10	1315829	193958	373		ABIn10_Myrmarachne_sensu_lato_113_CAS160
Myrmarachne cf. eumenes Madagascar CAS162	(Simon, 1900)	male	C Haddad	CAS	9011900	BLF9082	Araneae	Salticidae	Salticinae	Salticoida: Astioida	Myrmarachnini	Madagascar	Antsiranana	N/A	Parc National de Marojejy, Antranohafa, 6.6km NNE 31 Andapa, 10.7km NW 318 Manantenina	-14.4433	49.7433	2003-11-18	75% ethanol: room temp.	DNeasy Blood and Tissue Kit	53.85	6399848	732154	597		ABIn10_Myrmarachne_sensu_lato_115_CAS162
Myrmarachne cf. eumenes Madagascar CAS165	(Simon, 1900)	male	C Haddad	CAS	9019036	HW009	Araneae	Salticidae	Salticinae	Salticoida: Astioida	Myrmarachnini	Madagascar	Fianarantsoa	N/A	Parc National Ranomafana, Talatekely forest, 42.3km NE 58 Fianarantsoa	-21.2578	47.4227	24-Dec-05 to 14-Jan-06	75% ethanol: room temp.	DNeasy Blood and Tissue Kit	34.5	980944	105069	596		ABIn10_Myrmarachne_sensu_lato_118_CAS165
Myrmarachne cf. kilifi South Africa CAS155	Wanless, 1978	female	C Haddad	CAS	9072249	N/A	Araneae	Salticidae	Salticinae	Salticoida: Astioida	Myrmarachnini	South Africa	Kwazulu-Natal Province	N/A	Natal, Town Bush forest, Pietermaritzturg, S slopes Hogsback, Indigenous forest	-29.55	30.35	1984-11-11	75% ethanol: room temp.	DNeasy Blood and Tissue Kit	<10	2199566	169322	243		ABIn8_Myrmarachne_sensu_lato_108_CAS155
Myrmarachne cf. kilifi South Africa CAS156	Wanless, 1978	male	C Haddad	CAS	9072249	N/A	Araneae	Salticidae	Salticinae	Salticoida: Astioida	Myrmarachnini	South Africa	Kwazulu-Natal Province	N/A	Natal, Town Bush forest, Pietermaritzturg, S slopes Hogsback, Indigenous forest	-29.55	30.35	1984-11-11	75% ethanol: room temp.	DNeasy Blood and Tissue Kit	113.245	37817349	5562935	577		ABIn8_Myrmarachne_sensu_lato_109_CAS156
Myrmarachne cf. militaris Gabon WGB101	Szombathy, 1913	male	C Haddad	UBC	GBN07-1923	WPM#07-019	Araneae	Salticidae	Salticinae	Salticoida: Astioida	Myrmarachnini	Gabon	Ngounié	N/A	Waka Nat. Park, Oghoubi Camp	-1.124	11.13	15-Jun-07 to 22-Jun-07	100% ethanol; room temp.	DNeasy Blood and Tissue Kit	205.5	7704522	822431	585		ABIn7_Myrmarachne_sensu_lato_1_WGB101
Myrmarachne cf. militaris Gabon WGB117	Szombathy, 1913	female	C Haddad	UBC	UBC-SEM AR00230	WPM#07-011	Araneae	Salticidae	Salticinae	Salticoida: Astioida	Myrmarachnini	Gabon	Woleu-Ntem	N/A	Monts de Cristal, Tchimbélé Botanical	0.621	10.407	2007-06-10	95% ethanol; room temp.	DNeasy Blood and Tissue Kit	513	10690589	860846	584		ABIn7_Myrmarachne_sensu_lato_13_WGB117
Myrmarachne cornuta Malaysia WSM106	Badcock, 1918	male	W Maddison	UBC	SWK12-3302	WPM#12-098	Araneae	Salticidae	Salticinae	Salticoida: Astioida	Myrmarachnini	Malaysia	Sarawak	N/A	Mulu Nat. Pk., beach on Melinau River	4.0432	114.811	26-Mar-12 to 27-Mar-12	95% ethanol; room temp.	DNeasy Blood and Tissue Kit	142.2	6260849	559237	577		ABIn13_Myrmarachne_cornuta_WSM106
Myrmarachne elongata Gabon WGB104	Szombathy, 1915	male	C Haddad	UBC	UBC-SEM AR00226	WPM#07-013	Araneae	Salticidae	Salticinae	Salticoida: Astioida	Myrmarachnini	Gabon	Woleu-Ntem	N/A	Monts de Cristal, Tchimbélé	0.619	10.353	2007-06-11	95% ethanol; room temp.	DNeasy Blood and Tissue Kit	114	5550062	521026	583		ABIn15_Myrmarachne_sensu_lato_4_WGB104
Myrmarachne elongata Gabon WGB105	Szombathy, 1915	female	C Haddad	UBC	GBN07-1329	WPM#07-011	Araneae	Salticidae	Salticinae	Salticoida: Astioida	Myrmarachnini	Gabon	Woleu-Ntem	N/A	Monts de Cristal, Tchimbélé Botanical Trail	0.621	10.407	2007-06-10	95% ethanol; room temp.	DNeasy Blood and Tissue Kit	88.95	2508527	241619	572		ABIn15_Myrmarachne_sensu_lato_5_WGB105
Myrmarachne elongata Gabon WGB111	Szombathy, 1915	male	C Haddad	UBC	GBN07-1326	WPM#07-011	Araneae	Salticidae	Salticinae	Salticoida: Astioida	Myrmarachnini	Gabon	Woleu-Ntem	N/A	Monts de Cristal, Tchimbélé Botanical Trail	0.621	10.407	2007-06-10	95% ethanol; room temp.	DNeasy Blood and Tissue Kit	18.15	7059383	888861	520		ABIn15_Myrmarachne_sensu_lato_10_WGB111
Myrmarachne erythrocephala Australia JMS115	(L. Koch, 1879)	not recorded	J McLean (non-expert)	N/A	N/A	N/A	Araneae	Salticidae	Salticinae	Salticoida: Astioida	Myrmarachnini	Australia	New South Wales	N/A	Macquarie University, North Ryde	-33.7718	151.115	2017-05-16	96% ethanol: room temp.	DNeasy Blood and Tissue Kit	38.61	2688787	73221	66	Whole specimen used for DNA extraction	ABIn3_Myrmarachne_erythrocephala_JMS115
Myrmarachne erythrocephala Australia JMS119	(L. Koch, 1879)	not recorded	J McLean (non-expert)	N/A	N/A	N/A	Araneae	Salticidae	Salticinae	Salticoida: Astioida	Myrmarachnini	Australia	New South Wales	N/A	Centennial Park, Sydney	-33.8925	151.237	2017-07-30	100% ethanol; room temp.	DNeasy Blood and Tissue Kit	503.1	2339446	155076	587	Whole specimen used for DNA extraction	ABIn3_Myrmarachne_erythrocephala_JMS119
Myrmarachne eumenes Madagascar CAS110	(Simon, 1900)	female	C Haddad	CAS	9019034	HW009	Araneae	Salticidae	Salticinae	Salticoida: Astioida	Myrmarachnini	Madagascar	Fianarantsoa	Parc Nationale Ranomafana	Talatekely forest 42.3 km NE 58 Fianarantsoa	-21.2578	47.4227	24-Dec-05 to 14-Jan-06	75% ethanol: room temp.	DNeasy Blood and Tissue Kit	43.95	3093680	352722	577		ABIn10_Myrmarachne_sensu_lato_63_CAS110
Myrmarachne eumenes Madagascar CAS125	(Simon, 1900)	female	C Haddad	CAS	3006945	BLF8401	Araneae	Salticidae	Salticinae	Salticoida: Astioida	Myrmarachnini	Madagascar	Fianarantsoa	N/A	Parc National de Ranomafana, Vatoharanana River, 4.1 km 231 SW Ranomafana	-21.29	47.4333	27-Mar-03 to 31-Mar-03	75% ethanol: room temp.	DNeasy Blood and Tissue Kit	8.1	2302142	373611	530		ABIn10_Myrmarachne_sensu_lato_78_CAS125
Myrmarachne eumenes Madagascar CAS126	(Simon, 1900)	male	C Haddad	CAS	3006945	BLF8401	Araneae	Salticidae	Salticinae	Salticoida: Astioida	Myrmarachnini	Madagascar	Fianarantsoa	N/A	Parc National de Ranomafana, Vatoharanana River, 4.1 km 231 SW Ranomafana	-21.29	47.4333	27-Mar-03 to 31-Mar-03	75% ethanol: room temp.	DNeasy Blood and Tissue Kit	16.95	6894486	991530	558		ABIn10_Myrmarachne_sensu_lato_79_CAS126
Myrmarachne eumenes Madagascar CAS133	(Simon, 1900)	male	C Haddad	CAS	3006902	BLF8394	Araneae	Salticidae	Salticinae	Salticoida: Astioida	Myrmarachnini	Madagascar	Fianarantsoa	N/A	Parc National de Ranomafana Vatoharanana River, 4.1km 231 SW Ranomafana	-21.29	47.4333	27-Mar-03 to 31-Mar-03	75% ethanol: room temp.	DNeasy Blood and Tissue Kit	32.1	5469977	654516	586		ABIn10_Myrmarachne_sensu_lato_86_CAS133
Myrmarachne formicaria CRS101	(De Geer, 1778)	female	S Pekár	N/A	N/A	N/A	Araneae	Salticidae	Salticinae	Salticoida: Astioida	Myrmarachnini	unknown	unknown	unknown	unknown	unknown	unknown	unknown	70% ethanol: room temp.	DNeasy Blood and Tissue Kit	23.79	2320675	85633	485	Supplied by Stano Pekár (Department of Botany and Zoology, Faculty of Science, Masaryk University, Kotlářská, Brno, Czech Republic) / No data provided / Whole specimen used for DNA extraction	ABIn15_Myrmarachne_formicaria_CRS101
Myrmarachne helensmithae Australia TPS103	Pekár, 2017	female	H Smith	AM	KS.131430	N/A	Araneae	Salticidae	Salticinae	Salticoida: Astioida	Myrmarachnini	Australia	Queensland	N/A	The Palmetum (Botanical Garden), Annandale	-19.3106	146.764	2018-02-07	100% ethanol; -30 °C freezer	DNeasy Blood and Tissue Kit	0.2535	2354822	260304	432		ABIn14_Myrmarachne_helensmithae_TPS103
Myrmarachne ichneumon South Africa WGB120	(Simon, 1886)	male	C Haddad	UBC	UBC-SEM AR00245	GSB#01.IV.01	Araneae	Salticidae	Salticinae	Salticoida: Astioida	Myrmarachnini	South Africa	Kwazulu-Natal Province	N/A	Lake St. Lucia, Makakatana	-28.237	32.41	2001-04-01	95% ethanol; room temp.	DNeasy Blood and Tissue Kit	<10	4786433	699174	99		ABIn15_Myrmarachne_sensu_lato_16_WGB120
Myrmarachne ichneumon South Africa WGB121	(Simon, 1886)	female	C Haddad	UBC	UBC-SEM AR00246	GSB#01.IV.01	Araneae	Salticidae	Salticinae	Salticoida: Astioida	Myrmarachnini	South Africa	Kwazulu-Natal Province	N/A	Lake St. Lucia, Makakatana	-28.237	32.41	2001-04-01	95% ethanol; room temp.	DNeasy Blood and Tissue Kit	<10	2354602	339375	209		ABIn15_Myrmarachne_sensu_lato_17_WGB121
Myrmarachne ichneumon South Africa WGB122	(Simon, 1886)	female	C Haddad	UBC	UBC-SEM AR00243	GSB#02.IV.01	Araneae	Salticidae	Salticinae	Salticoida: Astioida	Myrmarachnini	South Africa	Kwazulu-Natal Province	N/A	Lake St. Lucia, Makakatana	-28.237	32.41	2001-04-02	95% ethanol; room temp.	DNeasy Blood and Tissue Kit	169.5	6525808	581575	561		ABIn15_Myrmarachne_sensu_lato_18_WGB122
Myrmarachne luctuosa Australia MUS401	(L. Koch, 1879)	male	H Smith	AM	AA.1411 (palps only)	N/A	Araneae	Salticidae	Salticinae	Salticoida: Astioida	Myrmarachnini	Australia	New South Wales	N/A	Macquarie University, North Ryde	-33.7737	151.116	2018-01-15	100% ethanol; -30 °C freezer	DNeasy Blood and Tissue Kit	883.35	6544663	604498	543	Whole specimen used for DNA extraction (except palps deposited at the AM, Voucher #: AA.1411)	ABIn3_Myrmarachne_luctuosa_MUS401
Myrmarachne luctuosa Australia SRS102	(L. Koch, 1879)	immature	M Kelly (non-expert)	N/A	N/A	N/A	Araneae	Salticidae	Salticinae	Salticoida: Astioida	Myrmarachnini	Australia	New South Wales	N/A	Summerland Way Rest Area, Ellangowan	-29.0877	153.002	2018-03-17	100% ethanol; -30 °C freezer	DNeasy Blood and Tissue Kit	680.55	1482022	81741	583	Whole specimen used for DNA extraction	ABIn3_Myrmarachne_luctuosa_SRS102
Myrmarachne macaulayi Australia TPS104	Pekár, 2017	immature	M Kelly (non-expert)	N/A	N/A	N/A	Araneae	Salticidae	Salticinae	Salticoida: Astioida	Myrmarachnini	Australia	Queensland	N/A	The Palmetum (Botanical Garden), Annandale	-19.3106	146.764	2018-02-07	100% ethanol; -30 °C freezer	DNeasy Blood and Tissue Kit	232.05	2553443	163800	601	Whole specimen used for DNA extraction	ABIn14_Myrmarachne_macaulayi_TPS104
Myrmarachne macaulayi Australia TPS310	Pekár, 2017	immature	M Kelly (non-expert)	N/A	N/A	N/A	Araneae	Salticidae	Salticinae	Salticoida: Astioida	Myrmarachnini	Australia	Queensland	N/A	The Palmetum (Botanical Garden), Annandale	-19.3092	146.765	2018-02-08	100% ethanol; -30 °C freezer	DNeasy Blood and Tissue Kit	341.25	2969928	181585	599	Whole specimen used for DNA extraction	ABIn14_Myrmarachne_macaulayi_TPS310
Myrmarachne macleayana Australia JMS120	(Bradley, 1876)	not recorded	J McLean (non-expert)	N/A	N/A	N/A	Araneae	Salticidae	Salticinae	Salticoida: Astioida	Myrmarachnini	Australia	Queensland	N/A	Toondon Botanic Gardens, Gladstone	-23.8968	151.262	2017-06-22	70% ethanol: room temp.	DNeasy Blood and Tissue Kit	130.34	5785766	327009	599	Whole specimen used for DNA extraction	ABIn13_Myrmarachne_macleayana_JMS120
Myrmarachne macleayana Australia JMS122	(Bradley, 1876)	not recorded	J McLean (non-expert)	N/A	N/A	N/A	Araneae	Salticidae	Salticinae	Salticoida: Astioida	Myrmarachnini	Australia	Queensland	N/A	Curtis Park, Rockhampton	-23.3994	150.505	2017-06-21	70% ethanol: room temp.	DNeasy Blood and Tissue Kit	60.34	4923129	45529	502	Whole specimen used for DNA extraction	ABIn13_Myrmarachne_macleayana_JMS122
Myrmarachne macleayana Australia WPS201	(Bradley, 1876)	male	H Smith (see notes)	AM	KS.131433	N/A	Araneae	Salticidae	Salticinae	Salticoida: Astioida	Myrmarachnini	Australia	Queensland	N/A	Woodward Park, Manoora	-16.9104	145.741	2019-05-18	100% ethanol; -30 °C freezer	DNeasy Blood and Tissue Kit	604.5	9548085	798913	574	Confirmed as M. macleayana forma foreli at the AM (Helen Smith) just prior to publication	ABIn13_Myrmarachne_macleayana_f_foreli_WPS201
Myrmarachne macleayana Australia WPS202	(Bradley, 1876)	female	H Smith (see notes)	AM	KS.131434	N/A	Araneae	Salticidae	Salticinae	Salticoida: Astioida	Myrmarachnini	Australia	Queensland	N/A	Woodward Park, Manoora	-16.9104	145.741	2019-05-18	100% ethanol; -30 °C freezer	DNeasy Blood and Tissue Kit	600	9433953	628452	585	Confirmed as M. macleayana forma foreli at the AM (Helen Smith) just prior to publication	ABIn13_Myrmarachne_macleayana_f_robsoni_WPS202
Myrmarachne macleayana Australia WPS203	(Bradley, 1876)	female	H Smith (see notes)	AM	KS.131435	N/A	Araneae	Salticidae	Salticinae	Salticoida: Astioida	Myrmarachnini	Australia	Queensland	N/A	Woodward Park, Manoora	-16.9104	145.741	2019-05-18	100% ethanol; -30 °C freezer	DNeasy Blood and Tissue Kit	91.95	2144139	262495	582	Confirmed as M. macleayana forma foreli at the AM (Helen Smith) just prior to publication	ABIn13_Myrmarachne_macleayana_f_foreli_WPS203
Myrmarachne macleayana f. robsoni Australia AMS129	(Bradley, 1876)	male	S Pekár	AM	KS.51675	N/A	Araneae	Salticidae	Salticinae	Salticoida: Astioida	Myrmarachnini	Australia	Queensland	N/A	Blackdown Tableland, Expedition Range	-23.8333	149.05	1976-01-06	75% ethanol: room temp.	DNeasy Blood and Tissue Kit	7.975	1402065	99342	24		ABIn13_Myrmarachne_macleayana_f_robsoni_AMS129
Myrmarachne melanocephala Malaysia WSM121	MacLeay, 1839	female	W Maddison	UBC	UBC-SEM AR00266	WPM#05-028	Araneae	Salticidae	Salticinae	Salticoida: Astioida	Myrmarachnini	Malaysia	Selangor	N/A	Batu Caves Area	3.244	101.695	2005-05-19	100% ethanol; room temp.	DNeasy Blood and Tissue Kit	228	8432571	733646	595		ABIn15_Myrmarachne_melanocephala_1_WSM121
Myrmarachne melanocephala Malaysia WSM122	MacLeay, 1839	female	W Maddison	UBC	UBC-SEM AR00267	WPM#05-028	Araneae	Salticidae	Salticinae	Salticoida: Astioida	Myrmarachnini	Malaysia	Selangor	N/A	Batu Caves Area	3.244	101.695	2005-05-19	100% ethanol; room temp.	DNeasy Blood and Tissue Kit	172.5	10814134	968764	587		ABIn15_Myrmarachne_melanocephala_2_WSM122
Myrmarachne sensu lato China WCM101	MacLeay, 1839	female	W Maddison	UBC	UBC-SEM AR00255	JXZ06#014	Araneae	Salticidae	Salticinae	Salticoida: Astioida	Myrmarachnini	China	Guangxi	N/A	Tianlin County, Langping Village, from Aokou to Matishi	24.28	106.22	2006-05-26	100% ethanol; room temp.	DNeasy Blood and Tissue Kit	77.7	3852539	308023	601		ABIn13_Myrmarachne_sensu_lato_50_WCM101
Myrmarachne sensu lato China WCM102	MacLeay, 1839	female	W Maddison	UBC	UBC-SEM AR00253	JXZ06#012	Araneae	Salticidae	Salticinae	Salticoida: Astioida	Myrmarachnini	China	Guangxi	N/A	Fangchenggang City, about 4km northeast of Banba Village	21.7042	107.647	2006-05-21	100% ethanol; room temp.	DNeasy Blood and Tissue Kit	33.75	6579238	501856	602		ABIn13_Myrmarachne_sensu_lato_51_WCM102
Myrmarachne sensu lato China WCM103	MacLeay, 1839	male	W Maddison	UBC	UBC-SEM AR00254	JXZ06#012	Araneae	Salticidae	Salticinae	Salticoida: Astioida	Myrmarachnini	China	Guangxi	N/A	Fangchenggang City, about 4km northeast of Banba Village	21.7042	107.647	2006-05-21	100% ethanol; room temp.	DNeasy Blood and Tissue Kit	34.95	3678477	295957	597		ABIn13_Myrmarachne_sensu_lato_52_WCM103
Myrmarachne sensu lato China WCM104	MacLeay, 1839	female	W Maddison	UBC	UBC-SEM AR00250	JXZ06#001	Araneae	Salticidae	Salticinae	Salticoida: Astioida	Myrmarachnini	China	Guangxi	N/A	Nanning City, Wuming County, around Han'an Village	23.5278	108.329	2006-05-10	100% ethanol; room temp.	DNeasy Blood and Tissue Kit	28.5	6857161	579361	593		ABIn15_Myrmarachne_sensu_lato_53_WCM104
Myrmarachne sensu lato China WCM105	MacLeay, 1839	male	W Maddison	UBC	UBC-SEM AR00260	JXZ06#004	Araneae	Salticidae	Salticinae	Salticoida: Astioida	Myrmarachnini	China	Guangxi	N/A	Pingxiang City, Daqingshan Park	22.1217	106.733	2006-05-14	100% ethanol; room temp.	DNeasy Blood and Tissue Kit	28.65	5352531	437834	598	sex in original spreadsheet states 2 females, however there is 1 male	ABIn15_Myrmarachne_sensu_lato_54_WCM105
Myrmarachne sensu lato China WCM107	MacLeay, 1839	male	W Maddison	UBC	UBC-SEM AR00252	JXZ06#010	Araneae	Salticidae	Salticinae	Salticoida: Astioida	Myrmarachnini	China	Guangxi	N/A	Ningming County, about 3 km north west of Aidian Village	21.8333	107.017	2006-05-19	100% ethanol; room temp.	DNeasy Blood and Tissue Kit	98.1	4272771	464722	582		ABIn13_Myrmarachne_sensu_lato_55_WCM107
Myrmarachne sensu lato E Pakistan CAS103	MacLeay, 1839	male	unknown	CAS	9072247	N/A	Araneae	Salticidae	Salticinae	Salticoida: Astioida	Myrmarachnini	E Pakistan	N/A	N/A	Comilla	not recorded	not recorded	1961-09-25	75% ethanol: room temp.	DNeasy Blood and Tissue Kit	15.515	8517666	764554	291		ABIn13_Myrmarachne_sensu_lato_58_CAS103
Myrmarachne sensu lato E Pakistan CAS154	MacLeay, 1839	male	unknown	CAS	9072251	N/A	Araneae	Salticidae	Salticinae	Salticoida: Astioida	Myrmarachnini	E Pakistan	N/A	N/A	Lawa Chera For. Srimangal	not recorded	not recorded	1961-09-27	75% ethanol: room temp.	DNeasy Blood and Tissue Kit	13.485	7213392	622984	229		ABIn4_Myrmarachne_sensu_lato_107_CAS154
Myrmarachne sensu lato Ecuador WEC101	MacLeay, 1839	male	W Maddison	UBC	ECU11-8172	WPM#11-139	Araneae	Salticidae	Salticinae	Salticoida: Astioida	Myrmarachnini	Ecuador	Esmeraldas	N/A	Reserva Canande, Choco Tapaculo Trail	0.5218	-79.2124	2011-08-17	95% ethanol; room temp.	DNeasy Blood and Tissue Kit	172.5	12702190	1372033	579		ABIn5_Myrmarachne_sensu_lato_29_WEC101
Myrmarachne sensu lato Ecuador WEC102	MacLeay, 1839	male	W Maddison	UBC	UBC-SEM AR00295	WPM#11-037	Araneae	Salticidae	Salticinae	Salticoida: Astioida	Myrmarachnini	Ecuador	Orellana	N/A	Yasuni Res. Stn. area, Peru Trail	-0.671	-76.3923	2011-07-30	95% ethanol; room temp.	DNeasy Blood and Tissue Kit	32.25	2867948	307861	579	#ECU-MV-0327 (written on vial label - purpose unknown)	ABIn5_Myrmarachne_sensu_lato_30_WEC102
Myrmarachne sensu lato Ecuador WEC103	MacLeay, 1839	male	W Maddison	UBC	UBC-SEM AR00298	WPM#11-188	Araneae	Salticidae	Salticinae	Salticoida: Astioida	Myrmarachnini	Ecuador	Esmeraldas	N/A	Reserva Canande, nr Cuckoo Trail	0.521	-79.2081	2011-08-23	95% ethanol; room temp.	DNeasy Blood and Tissue Kit	261.6	3645151	311055	597		ABIn5_Myrmarachne_sensu_lato_31_WEC103
Myrmarachne sensu lato Ecuador WEC104	MacLeay, 1839	male	W Maddison	UBC	ECU10-2266	WPM#10-041b	Araneae	Salticidae	Salticinae	Salticoida: Astioida	Myrmarachnini	Ecuador	Orellana	N/A	Rio Bigal Reserve, main camp area	-0.525	-77.418	01-Nov-10 to 05-Nov-10	95% ethanol; room temp.	DNeasy Blood and Tissue Kit	453	8462882	880188	593	#ECU2010-2266 (written on vial label - purpose unknown)	ABIn5_Myrmarachne_sensu_lato_32_WEC104
Myrmarachne sensu lato Ecuador WEC105	MacLeay, 1839	female	W Maddison	UBC	ECU11-8762	WPM#11-166	Araneae	Salticidae	Salticinae	Salticoida: Astioida	Myrmarachnini	Ecuador	Esmeraldas	N/A	Reserva Canande, Tanager Trail	0.5217	-79.1951	2011-08-20	95% ethanol; room temp.	DNeasy Blood and Tissue Kit	86.85	4277612	422099	592		ABIn5_Myrmarachne_sensu_lato_33_WEC105
Myrmarachne sensu lato Ecuador WEC106	MacLeay, 1839	male	W Maddison	UBC	UBC-SEM AR00296	WPM#11-039	Araneae	Salticidae	Salticinae	Salticoida: Astioida	Myrmarachnini	Ecuador	Orellana	N/A	Yasuni Res. Stn. area, Peru Trail	-0.6764	-76.3919	2011-07-30	95% ethanol; room temp.	DNeasy Blood and Tissue Kit	84.15	7144022	572264	588	#ECU-MV-0083 (written on vial label - purpose unknown)	ABIn5_Myrmarachne_sensu_lato_34_WEC106
Myrmarachne sensu lato Ecuador WEC108	MacLeay, 1839	female	W Maddison	UBC	UBC-SEM AR00294	WPM#94-022	Araneae	Salticidae	Salticinae	Salticoida: Astioida	Myrmarachnini	Ecuador	Sucumbios	N/A	Reserva Faunistica Cuyabeno, Nuevo Mundo cabins, jcn Rio Cuyabeno & Lago Agrio-Tipishca HWY trail upriver	-	-	1994-04-29	80% ethanol; room temp.	DNeasy Blood and Tissue Kit	<10	307274	36248	266		ABIn5_Myrmarachne_sensu_lato_36_WEC108
Myrmarachne sensu lato Ecuador WEC109	MacLeay, 1839	female	W Maddison	UBC	UBC-SEM AR00297	WPM#11-046	Araneae	Salticidae	Salticinae	Salticoida: Astioida	Myrmarachnini	Ecuador	Orellana	N/A	Yasuni Res.Stn.area, Napo Trail	-0.6767	-76.4018	2011-07-31	95% ethanol; room temp.	DNeasy Blood and Tissue Kit	53.4	2578576	276344	588	EP-Y-0224 (written on vial label - purpose unknown)	ABIn5_Myrmarachne_sensu_lato_37_WEC109
Myrmarachne sensu lato Malaysia WSM117	MacLeay, 1839	female	W Maddison	UBC	UBC-SEM AR00287	WPM#12-098	Araneae	Salticidae	Salticinae	Salticoida: Astioida	Myrmarachnini	Malaysia	Sarawak	N/A	Mulu Nat. Pk., beach on Melinau River	4.0432	114.811	26-Mar-12 to 27-Mar-12	95% ethanol; room temp.	DNeasy Blood and Tissue Kit	125.85	3088302	291189	589		ABIn12_Myrmarachne_sensu_lato_25_WSM117
Myrmarachne sensu lato Malaysia WSM119	MacLeay, 1839	female	W Maddison	UBC	UBC-SEM AR00283	WPM#12-005	Araneae	Salticidae	Salticinae	Salticoida: Astioida	Myrmarachnini	Malaysia	Sarawak	N/A	Bako Nat. Pk. Ulu Assam Trail	1.712	110.445	2012-03-08	95% ethanol; room temp.	DNeasy Blood and Tissue Kit	87.6	2375161	200345	540		ABIn12_Myrmarachne_sensu_lato_27_WSM119
Myrmarachne sensu lato Panamá WEC111	MacLeay, 1839	female	W Maddison	UBC	UBC-SEM AR00289	JXZ08#015	Araneae	Salticidae	Salticinae	Salticoida: Astioida	Myrmarachnini	Panamá	Panamá	N/A	Canal Zone, Barro Colorado Island	9.16027	-79.8407	2008-09-30	95% ethanol; room temp.	DNeasy Blood and Tissue Kit	309	6537286	1138633	595		ABIn5_Myrmarachne_sensu_lato_39_WEC111
Myrmarachne sensu lato Panamá WEC112	MacLeay, 1839	female	W Maddison	UBC	UBC-SEM AR00288	JXZ08#004	Araneae	Salticidae	Salticinae	Salticoida: Astioida	Myrmarachnini	Panamá	Chiriqui	N/A	Fortuna, Quebrada Honda	8.74978	-82.2383	2008-09-22	95% ethanol; room temp.	DNeasy Blood and Tissue Kit	277.5	9447903	879588	593		ABIn5_Myrmarachne_sensu_lato_40_WEC112
Myrmarachne sensu lato Papua New Guinea WNG101	MacLeay, 1839	male	W Maddison	UBC	PNG08-0134	WPM#08-002	Araneae	Salticidae	Salticinae	Salticoida: Astioida	Myrmarachnini	Papua New Guinea	National Capital District	N/A	Port Moresby	-9.443	147.179	03-Jul-08 to 04-Jul-08	95% ethanol; room temp.	DNeasy Blood and Tissue Kit	117.6	7657629	660462	586		ABIn15_Myrmarachne_sensu_lato_43_WNG101
Myrmarachne sensu lato Papua New Guinea WNG102	MacLeay, 1839	male	W Maddison	UBC	UBC-SEM AR00247	WPM#08-024	Araneae	Salticidae	Salticinae	Salticoida: Astioida	Myrmarachnini	Papua New Guinea	Eastern Highlands Province	N/A	Goroka	-6.07	145.4	31-Jul-08 to 01-Aug-08	95% ethanol; room temp.	DNeasy Blood and Tissue Kit	15	19130795	1829317	569		ABIn15_Myrmarachne_sensu_lato_44_WNG102
Myrmarachne sensu lato Papua New Guinea WNG103	MacLeay, 1839	female	W Maddison	UBC	PNG08-0138	WPM#08-002	Araneae	Salticidae	Salticinae	Salticoida: Astioida	Myrmarachnini	Papua New Guinea	National Capital District	N/A	Port Moresby	-9.443	147.179	03-Jul-08 to 04-Jul-08	95% ethanol; room temp.	DNeasy Blood and Tissue Kit	96.15	5203725	468971	590		ABIn15_Myrmarachne_sensu_lato_45_WNG103
Myrmarachne sensu lato Papua New Guinea WNG104	MacLeay, 1839	female	W Maddison	UBC	PNG08-1620	WPM#08-009	Araneae	Salticidae	Salticinae	Salticoida: Astioida	Myrmarachnini	Papua New Guinea	Southern Highlands Province	N/A	Tualapa, near Wanakipa, old clearing (former garden)	-5.283	142.498	11-Jul-08 to 22-Jul-08	95% ethanol; room temp.	DNeasy Blood and Tissue Kit	100.2	4922728	407788	581		ABIn13_Myrmarachne_sensu_lato_46_WNG104
Myrmarachne sensu lato Papua New Guinea WNG105	MacLeay, 1839	female	W Maddison	UBC	PNG08-2547	WPM#08-019	Araneae	Salticidae	Salticinae	Salticoida: Astioida	Myrmarachnini	Papua New Guinea	Southern Highlands Province	N/A	Putuwe, junction of Lagaip & Uruwabwa Rivers	-5.231	142.532	23-Jul-08 to 26-Jul-08	95% ethanol; room temp.	DNeasy Blood and Tissue Kit	111.9	4059043	343120	596		ABIn13_Myrmarachne_sensu_lato_47_WNG105
Myrmarachne sensu lato Papua New Guinea WNG106	MacLeay, 1839	male	W Maddison	UBC	PNG08-0907	WPM#08-008	Araneae	Salticidae	Salticinae	Salticoida: Astioida	Myrmarachnini	Papua New Guinea	Southern Highlands Province	N/A	Tualapa, near Wanakipa, forest interior and river side	-5.283	142.498	11-Jul-08 to 22-Jul-08	95% ethanol; room temp.	DNeasy Blood and Tissue Kit	198	8233014	650632	557		ABIn13_Myrmarachne_sensu_lato_48_WNG106
Myrmarachne sensu lato Papua New Guinea WNG107	MacLeay, 1839	female	W Maddison	UBC	UBC-SEM AR00249	WPM#08-029	Araneae	Salticidae	Salticinae	Salticoida: Astioida	Myrmarachnini	Papua New Guinea	Central Province	N/A	Varirata National Park	-9.436	147.364	2008-08-04	95% ethanol; room temp.	DNeasy Blood and Tissue Kit	122.4	4276424	341668	598		ABIn13_Myrmarachne_sensu_lato_49_WNG107
Myrmarachne sensu lato Phillipine Islands: Leyte CAS157	MacLeay, 1839	female	unknown	CAS	9072245	N/A	Araneae	Salticidae	Salticinae	Salticoida: Astioida	Myrmarachnini	Phillipine Islands: Leyte	N/A	N/A	Tacloban	not recorded	not recorded	1944-11-01	75% ethanol: room temp.	DNeasy Blood and Tissue Kit	8.555	4169062	188104	67		ABIn12_Myrmarachne_sensu_lato_110_CAS157
Myrmarachne sensu lato Phillipine Islands: Leyte CAS158	MacLeay, 1839	male	unknown	CAS	9072245	N/A	Araneae	Salticidae	Salticinae	Salticoida: Astioida	Myrmarachnini	Phillipine Islands: Leyte	N/A	N/A	Tacloban	not recorded	not recorded	1944-11-01	75% ethanol: room temp.	DNeasy Blood and Tissue Kit	38.715	18375512	975371	280		ABIn12_Myrmarachne_sensu_lato_111_CAS158
Myrmarachne sensu lato Singapore CAS172	MacLeay, 1839	male	unknown	CAS	9072244	N/A	Araneae	Salticidae	Salticinae	Salticoida: Astioida	Myrmarachnini	Singapore	N/A	N/A	Bukit Timah	not recorded	not recorded	1962-06-04	75% ethanol: room temp.	DNeasy Blood and Tissue Kit	11.745	5645240	214819	186		ABIn6_Myrmarachne_sensu_lato_125_CAS172
Myrmarachne sensu lato Singapore WMS201	MacLeay, 1839	male	W Maddison	UBC	-	WPM#19-042	Araneae	Salticidae	Salticinae	Salticoida: Astioida	Myrmarachnini	Singapore	-	N/A	Upper Peirce	-	-	-	95% ethanol; room temp.	DNeasy Blood and Tissue Kit	52.35	6217615	550946	592		ABIn13_Myrmarachne_sensu_lato_126_WMS201
Myrmarachne sensu lato Singapore WMS202	MacLeay, 1839	male	W Maddison	UBC	-	WPM#19-042	Araneae	Salticidae	Salticinae	Salticoida: Astioida	Myrmarachnini	Singapore	-	N/A	Upper Peirce	-	-	-	95% ethanol; room temp.	DNeasy Blood and Tissue Kit	34.35	7200035	630580	597		ABIn15_Myrmarachne_sensu_lato_127_WMS202
Myrmarachne sensu lato Singapore WMS203	MacLeay, 1839	male	W Maddison	UBC	-	WPM#19-042	Araneae	Salticidae	Salticinae	Salticoida: Astioida	Myrmarachnini	Singapore	-	N/A	Upper Peirce	-	-	-	95% ethanol; room temp.	DNeasy Blood and Tissue Kit	95.1	6483621	608723	603		ABIn15_Myrmarachne_sensu_lato_128_WMS203
Myrmarachne sensu lato Singapore WMS204	MacLeay, 1839	male	W Maddison	UBC	-	WPM#19-042	Araneae	Salticidae	Salticinae	Salticoida: Astioida	Myrmarachnini	Singapore	-	N/A	Upper Peirce	-	-	-	95% ethanol; room temp.	DNeasy Blood and Tissue Kit	42.15	6232772	599144	591		ABIn13_Myrmarachne_sensu_lato_129_WMS204
Myrmarachne sensu lato Singapore WMS205	MacLeay, 1839	female	W Maddison	UBC	-	WPM#19-042	Araneae	Salticidae	Salticinae	Salticoida: Astioida	Myrmarachnini	Singapore	-	N/A	Upper Peirce	-	-	-	95% ethanol; room temp.	DNeasy Blood and Tissue Kit	27	8007365	719325	601		ABIn15_Myrmarachne_sensu_lato_130_WMS205
Myrmarachne sensu lato Singapore WMS206	MacLeay, 1839	female	W Maddison	UBC	-	WPM#19-042	Araneae	Salticidae	Salticinae	Salticoida: Astioida	Myrmarachnini	Singapore	-	N/A	Upper Peirce	-	-	-	95% ethanol; room temp.	DNeasy Blood and Tissue Kit	69.6	5773779	496218	593		ABIn15_Myrmarachne_sensu_lato_131_WMS206
Myrmarachne sensu lato Singapore WMS207	MacLeay, 1839	female	W Maddison	UBC	-	WPM#19-042	Araneae	Salticidae	Salticinae	Salticoida: Astioida	Myrmarachnini	Singapore	-	N/A	Upper Peirce	-	-	-	95% ethanol; room temp.	DNeasy Blood and Tissue Kit	252	11314503	1117210	592		ABIn12_Myrmarachne_sensu_lato_132_WMS207
Myrmarachne sensu lato Singapore WMS208	MacLeay, 1839	female	W Maddison	UBC	-	WPM#19-042	Araneae	Salticidae	Salticinae	Salticoida: Astioida	Myrmarachnini	Singapore	-	N/A	Upper Peirce	-	-	-	95% ethanol; room temp.	DNeasy Blood and Tissue Kit	66.15	5849245	515451	585		ABIn13_Myrmarachne_sensu_lato_133_WMS208
Myrmarachne sensu lato Singapore WMS209	MacLeay, 1839	female	W Maddison	UBC	-	WPM#19-042	Araneae	Salticidae	Salticinae	Salticoida: Astioida	Myrmarachnini	Singapore	-	N/A	Upper Peirce	-	-	-	95% ethanol; room temp.	DNeasy Blood and Tissue Kit	202.5	10785699	882064	590		ABIn12_Myrmarachne_sensu_lato_134_WMS209
Myrmarachne sensu lato Singapore WMS210	MacLeay, 1839	male	W Maddison	UBC	-	WPM#19-042	Araneae	Salticidae	Salticinae	Salticoida: Astioida	Myrmarachnini	Singapore	-	N/A	Upper Peirce	-	-	-	95% ethanol; room temp.	DNeasy Blood and Tissue Kit	610.5	8833492	650138	580		ABIn6_Myrmarachne_sensu_lato_135_WMS210
Myrmarachne sensu lato Singapore WMS211	MacLeay, 1839	male	W Maddison	UBC	-	WPM#19-042	Araneae	Salticidae	Salticinae	Salticoida: Astioida	Myrmarachnini	Singapore	-	N/A	Upper Peirce	-	-	-	95% ethanol; room temp.	DNeasy Blood and Tissue Kit	414	6175459	457794	597		ABIn12_Myrmarachne_sensu_lato_136_WMS211
Myrmarachne sensu lato Singapore WMS212	MacLeay, 1839	female (subadult)	W Maddison	UBC	-	WPM#19-045	Araneae	Salticidae	Salticinae	Salticoida: Astioida	Myrmarachnini	Singapore	-	N/A	Sungei Buloh	-	-	-	95% ethanol; room temp.	DNeasy Blood and Tissue Kit	286.5	9449023	870845	597		ABIn14_Myrmarachne_sensu_lato_137_WMS212
Myrmarachne sensu lato Singapore WMS213	MacLeay, 1839	immature	W Maddison	UBC	-	WPM#19-045	Araneae	Salticidae	Salticinae	Salticoida: Astioida	Myrmarachnini	Singapore	-	N/A	Sungei Buloh	-	-	-	95% ethanol; room temp.	DNeasy Blood and Tissue Kit	423	7047921	548412	592		ABIn13_Myrmarachne_sensu_lato_138_WMS213
Myrmarachne sensu lato Singapore WMS214	MacLeay, 1839	male (subadult)	W Maddison	UBC	-	WPM#19-045	Araneae	Salticidae	Salticinae	Salticoida: Astioida	Myrmarachnini	Singapore	-	N/A	Sungei Buloh	-	-	-	95% ethanol; room temp.	DNeasy Blood and Tissue Kit	279	10284923	888498	596		ABIn15_Myrmarachne_sensu_lato_139_WMS214
Myrmarachne sensu lato Singapore WMS215	MacLeay, 1839	immature	W Maddison	UBC	-	WPM#19-045	Araneae	Salticidae	Salticinae	Salticoida: Astioida	Myrmarachnini	Singapore	-	N/A	Sungei Buloh	-	-	-	95% ethanol; room temp.	DNeasy Blood and Tissue Kit	589.5	14836068	1062439	588		ABIn15_Myrmarachne_sensu_lato_140_WMS215
Myrmarachne sensu lato Singapore WMS216	MacLeay, 1839	male	W Maddison	UBC	-	WPM#19-045	Araneae	Salticidae	Salticinae	Salticoida: Astioida	Myrmarachnini	Singapore	-	N/A	Sungei Buloh	-	-	-	95% ethanol; room temp.	DNeasy Blood and Tissue Kit	336	9361552	805593	601		ABIn15_Myrmarachne_sensu_lato_141_WMS216
Myrmarachne sensu lato Singapore WMS217	MacLeay, 1839	female	W Maddison	UBC	-	WPM#19-045	Araneae	Salticidae	Salticinae	Salticoida: Astioida	Myrmarachnini	Singapore	-	N/A	Sungei Buloh	-	-	-	95% ethanol; room temp.	DNeasy Blood and Tissue Kit	426	7372103	586077	594		ABIn15_Myrmarachne_sensu_lato_142_WMS217
Myrmarachne sensu lato Singapore WMS218	MacLeay, 1839	female	W Maddison	UBC	-	WPM#19-045	Araneae	Salticidae	Salticinae	Salticoida: Astioida	Myrmarachnini	Singapore	-	N/A	Sungei Buloh	-	-	-	95% ethanol; room temp.	DNeasy Blood and Tissue Kit	180	10473995	868161	599		ABIn15_Myrmarachne_sensu_lato_143_WMS218
Myrmarachne sensu lato Singapore WMS219	MacLeay, 1839	female	W Maddison	UBC	-	WPM#19-045	Araneae	Salticidae	Salticinae	Salticoida: Astioida	Myrmarachnini	Singapore	-	N/A	Sungei Buloh	-	-	-	95% ethanol; room temp.	DNeasy Blood and Tissue Kit	369	6151701	490013	601		ABIn15_Myrmarachne_sensu_lato_144_WMS219
Myrmarachne sensu lato Singapore WMS220	MacLeay, 1839	male	W Maddison	UBC	-	WPM#19-045	Araneae	Salticidae	Salticinae	Salticoida: Astioida	Myrmarachnini	Singapore	-	N/A	Sungei Buloh	-	-	-	95% ethanol; room temp.	DNeasy Blood and Tissue Kit	1014	4923712	353701	583		ABIn6_Myrmarachne_sensu_lato_145_WMS220
Myrmarachne sensu lato Singapore WMS221	MacLeay, 1839	immature	W Maddison	UBC	-	WPM#19-043	Araneae	Salticidae	Salticinae	Salticoida: Astioida	Myrmarachnini	Singapore	-	N/A	Upper Peirce Shore	-	-	-	95% ethanol; room temp.	DNeasy Blood and Tissue Kit	447	8311903	675407	589		ABIn12_Myrmarachne_sensu_lato_146_WMS221
Myrmarachne sensu lato Singapore WMS222	MacLeay, 1839	immature	W Maddison	UBC	-	WPM#19-043	Araneae	Salticidae	Salticinae	Salticoida: Astioida	Myrmarachnini	Singapore	-	N/A	Upper Peirce Shore	-	-	-	95% ethanol; room temp.	DNeasy Blood and Tissue Kit	96.3	6423898	540172	585		ABIn13_Myrmarachne_sensu_lato_147_WMS222
Myrmarachne sensu lato Singapore WMS223	MacLeay, 1839	female	W Maddison	UBC	-	WPM#19-043	Araneae	Salticidae	Salticinae	Salticoida: Astioida	Myrmarachnini	Singapore	-	N/A	Upper Peirce Shore	-	-	-	95% ethanol; room temp.	DNeasy Blood and Tissue Kit	252	9950807	970041	590		ABIn12_Myrmarachne_sensu_lato_148_WMS223
Myrmarachne sensu lato Singapore WMS224	MacLeay, 1839	female	W Maddison	UBC	-	WPM#19-043	Araneae	Salticidae	Salticinae	Salticoida: Astioida	Myrmarachnini	Singapore	-	N/A	Upper Peirce Shore	-	-	-	95% ethanol; room temp.	DNeasy Blood and Tissue Kit	259.5	10259848	1038090	601		ABIn12_Myrmarachne_sensu_lato_149_WMS224
Myrmarachne sensu lato Singapore WMS225	MacLeay, 1839	immature	W Maddison	UBC	-	WPM#19-043	Araneae	Salticidae	Salticinae	Salticoida: Astioida	Myrmarachnini	Singapore	-	N/A	Upper Peirce Shore	-	-	-	95% ethanol; room temp.	DNeasy Blood and Tissue Kit	288	13478143	1242552	598		ABIn15_Myrmarachne_sensu_lato_150_WMS225
Myrmarachne sensu lato Singapore WMS226	MacLeay, 1839	male	W Maddison	UBC	-	WPM#19-043	Araneae	Salticidae	Salticinae	Salticoida: Astioida	Myrmarachnini	Singapore	-	N/A	Upper Peirce Shore	-	-	-	95% ethanol; room temp.	DNeasy Blood and Tissue Kit	453	11988094	937003	591		ABIn12_Myrmarachne_sensu_lato_151_WMS226
Myrmarachne sensu lato Singapore WMS227	MacLeay, 1839	male	W Maddison	UBC	-	WPM#19-043	Araneae	Salticidae	Salticinae	Salticoida: Astioida	Myrmarachnini	Singapore	-	N/A	Upper Peirce Shore	-	-	-	95% ethanol; room temp.	DNeasy Blood and Tissue Kit	331.5	8298117	657893	580		ABIn12_Myrmarachne_sensu_lato_152_WMS227
Myrmarachne sensu lato Singapore WMS228	MacLeay, 1839	female	W Maddison	UBC	-	WPM#19-040	Araneae	Salticidae	Salticinae	Salticoida: Astioida	Myrmarachnini	Singapore	-	N/A	Labrador Park	-	-	-	95% ethanol; room temp.	DNeasy Blood and Tissue Kit	36	5186561	479387	575	Myrmarachne 0849 (written on vial label - purpose unknown)	ABIn15_Myrmarachne_sensu_lato_153_WMS228
Myrmarachne sensu lato Singapore WMS231	MacLeay, 1839	female	W Maddison	UBC	-	WPM#19-040	Araneae	Salticidae	Salticinae	Salticoida: Astioida	Myrmarachnini	Singapore	-	N/A	Labrador Park	-	-	-	95% ethanol; room temp.	DNeasy Blood and Tissue Kit	100.8	6292510	534137	583		ABIn6_Myrmarachne_sensu_lato_154_WMS231
Myrmarachne sensu lato Singapore WMS232	MacLeay, 1839	male	W Maddison	UBC	-	WPM#19-040	Araneae	Salticidae	Salticinae	Salticoida: Astioida	Myrmarachnini	Singapore	-	N/A	Labrador Park	-	-	-	95% ethanol; room temp.	DNeasy Blood and Tissue Kit	675	7259597	568065	584	Toxon(?), 1611 (written on vial label - purpose unknown)	ABIn6_Myrmarachne_sensu_lato_155_WMS232
Myrmarachne sensu lato Singapore WSM102	MacLeay, 1839	male	W Maddison	UBC	UBC-SEM AR00261	WPM#05-019	Araneae	Salticidae	Salticinae	Salticoida: Astioida	Myrmarachnini	Singapore	-	N/A	Lim Chu Kang Mangroves	1.44	103.7	2005-05-13	100% ethanol; room temp.	DNeasy Blood and Tissue Kit	147.45	7122171	581303	594		ABIn14_Myrmarachne_sensu_lato_20_WSM102
Myrmarachne sensu lato Singapore WSM104	MacLeay, 1839	male	W Maddison	UBC	UBC-SEM AR00280	WPM#05-042	Araneae	Salticidae	Salticinae	Salticoida: Astioida	Myrmarachnini	Singapore	-	N/A	Palau Ubin, Chek Jawa (eastern point of island)	1.407	103.991	2005-05-30	100% ethanol; room temp.	DNeasy Blood and Tissue Kit	94.5	5457309	459522	593		ABIn14_Myrmarachne_sensu_lato_21_WSM104
Myrmarachne sensu lato Singapore WSM105	MacLeay, 1839	female	W Maddison	UBC	UBC-SEM AR00263	WPM#05-019	Araneae	Salticidae	Salticinae	Salticoida: Astioida	Myrmarachnini	Singapore	-	N/A	Lim Chu Kang Mangroves	1.44	103.7	2005-05-13	100% ethanol; room temp.	DNeasy Blood and Tissue Kit	210	9345614	1109143	600		ABIn14_Myrmarachne_sensu_lato_22_WSM105
Myrmarachne sensu lato Singapore WSM111	MacLeay, 1839	male	W Maddison	UBC	UBC-SEM AR00275	WPM#05-042	Araneae	Salticidae	Salticinae	Salticoida: Astioida	Myrmarachnini	Singapore	-	N/A	Palau Ubin, Chek Jawa (eastern point of island)	1.407	103.991	2005-05-30	100% ethanol; room temp.	DNeasy Blood and Tissue Kit	123.75	6679270	607991	595		ABIn15_Myrmarachne_sensu_lato_23_WSM111
Myrmarachne sensu lato Singapore WSM116	MacLeay, 1839	male	W Maddison	UBC	UBC-SEM AR00276	WPM#05-042	Araneae	Salticidae	Salticinae	Salticoida: Astioida	Myrmarachnini	Singapore	-	N/A	Palau Ubin, Chek Jawa (eastern point of island)	1.407	103.991	2005-05-30	100% ethanol; room temp.	DNeasy Blood and Tissue Kit	171	11772937	1256067	599		ABIn13_Myrmarachne_sensu_lato_24_WSM116
Myrmarachne sensu lato Singapore WSM118	MacLeay, 1839	female	W Maddison	UBC	UBC-SEM AR00277	WPM#05-042	Araneae	Salticidae	Salticinae	Salticoida: Astioida	Myrmarachnini	Singapore	-	N/A	Palau Ubin, Chek Jawa (eastern point of island)	1.407	103.991	2005-05-30	100% ethanol; room temp.	DNeasy Blood and Tissue Kit	45.3	5075505	583113	598		ABIn13_Myrmarachne_sensu_lato_26_WSM118
Myrmarachne sensu lato Singapore WSM123	MacLeay, 1839	male	W Maddison	UBC	UBC-SEM AR00278	WPM#05-042	Araneae	Salticidae	Salticinae	Salticoida: Astioida	Myrmarachnini	Singapore	-	N/A	Palau Ubin, Chek Jawa (eastern point of island)	1.407	103.991	2005-05-30	100% ethanol; room temp.	DNeasy Blood and Tissue Kit	702	10273996	812934	566		ABIn13_Myrmarachne_sensu_lato_28_WSM123
Myrmarachne smaragdina Australia TPS307	Ceccarelli, 2010	female	M Kelly (non-expert)	N/A	N/A	N/A	Araneae	Salticidae	Salticinae	Salticoida: Astioida	Myrmarachnini	Australia	Queensland	N/A	The Palmetum (Botanical Garden), Annandale	-19.3092	146.765	2018-02-08	100% ethanol; -30 °C freezer	DNeasy Blood and Tissue Kit	770	4324559	408108	577	Whole specimen used for DNA extraction	ABIn14_Myrmarachne_smaragdina_TPS307
Myrmarachne sp. (formicaria group) Gabon WGB108	MacLeay, 1839	male	C Haddad	UBC	UBC-SEM AR00240	WPM#07-023	Araneae	Salticidae	Salticinae	Salticoida: Astioida	Myrmarachnini	Gabon	Ngounié	N/A	Waka Nat. Park, La Gran Crête	-1.204	11.107	2007-06-21	95% ethanol; room temp.	DNeasy Blood and Tissue Kit	220.5	9202823	886162	581		ABIn7_Myrmarachne_sensu_lato_7_WGB108
Myrmarachne sp. (formicaria group) Gabon WGB109	MacLeay, 1839	male	C Haddad	UBC	UBC-SEM AR00222	WPM#07-010	Araneae	Salticidae	Salticinae	Salticoida: Astioida	Myrmarachnini	Gabon	Woleu-Ntem	N/A	Monts de Cristal, Tchimbélé	0.638	10.406	08-Jun-07 to 09-Jun-07	95% ethanol; room temp.	DNeasy Blood and Tissue Kit	78.15	2280497	232401	587		ABIn7_Myrmarachne_sensu_lato_8_WGB109
Myrmarachne sp. (formicaria group) Gabon WGB110	MacLeay, 1839	female	C Haddad	UBC	GBN07-2872	WPM#07-025	Araneae	Salticidae	Salticinae	Salticoida: Astioida	Myrmarachnini	Gabon	Estuaire	N/A	Cap Esterias	0.617	9.333	2007-06-24	95% ethanol; room temp.	DNeasy Blood and Tissue Kit	27.3	6495321	581191	582		ABIn15_Myrmarachne_sensu_lato_9_WGB110
Myrmarachne sp. (formicaria group) Gabon WGB112	MacLeay, 1839	male	C Haddad	UBC	UBC-SEM AR00224	WPM#07-013	Araneae	Salticidae	Salticinae	Salticoida: Astioida	Myrmarachnini	Gabon	Woleu-Ntem	N/A	Monts de Cristal, Tchimbélé	0.619	10.353	2007-06-11	95% ethanol; room temp.	DNeasy Blood and Tissue Kit	222	7542522	715427	597		ABIn7_Myrmarachne_sensu_lato_11_WGB112
Myrmarachne sp. (formicaria group) Gabon WGB116	MacLeay, 1839	male	C Haddad	UBC	UBC-SEM AR00238	WPM#07-020	Araneae	Salticidae	Salticinae	Salticoida: Astioida	Myrmarachnini	Gabon	Ngounié	N/A	Waka Nat. Park, Mo.Bot.Gard. Plot	-1.132	11.15	17-Jun-07 to 20-Jun-07	95% ethanol; room temp.	DNeasy Blood and Tissue Kit	273	10869885	1084563	597		ABIn7_Myrmarachne_sensu_lato_12_WGB116
Myrmarachne sp. (tristis group) Gabon WGB103	MacLeay, 1839	male	C Haddad	UBC	GBN07-2868	WPM#07-025	Araneae	Salticidae	Salticinae	Salticoida: Astioida	Myrmarachnini	Gabon	Estuaire	N/A	Cap Esterias	0.617	9.333	2007-06-24	95% ethanol; room temp.	DNeasy Blood and Tissue Kit	86.1	6838658	574189	582		ABIn15_Myrmarachne_sensu_lato_3_WGB103
Myrmarachne sp. (tristis group) Gabon WGB107	MacLeay, 1839	male	C Haddad	UBC	UBC-SEM AR00223	WPM#07-011	Araneae	Salticidae	Salticinae	Salticoida: Astioida	Myrmarachnini	Gabon	Woleu-Ntem	N/A	Monts de Cristal, Tchimbélé Botanical Trail	0.621	10.407	2007-06-10	95% ethanol; room temp.	DNeasy Blood and Tissue Kit	21.75	7235681	688500	565		ABIn15_Myrmarachne_sensu_lato_6_WGB107
Myrmarachne sp. (tristis group) Gabon WGB118	MacLeay, 1839	male	C Haddad	UBC	UBC-SEM AR00234	WPM#07-016	Araneae	Salticidae	Salticinae	Salticoida: Astioida	Myrmarachnini	Gabon	Moyen-Ogooué	N/A	Lambaréné	-0.698	10.23	2007-06-14	95% ethanol; room temp.	DNeasy Blood and Tissue Kit	148.95	8389251	685679	583		ABIn15_Myrmarachne_sensu_lato_14_WGB118
Myrmarachne sp. (tristis group) Ghana WGB119	MacLeay, 1839	male	C Haddad	UBC	UBC-SEM AR00219	#GH081	Araneae	Salticidae	Salticinae	Salticoida: Astioida	Myrmarachnini	Ghana	-	N/A	ca. 20KM N of Cape Coast, Kakum Forest	5.349	-1.383	2005-11-21	95% ethanol; room temp.	DNeasy Blood and Tissue Kit	114.9	6018555	522512	597		ABIn15_Myrmarachne_sensu_lato_15_WGB119
Myrmarachne sp. (tristis group) Madagascar CAS135	MacLeay, 1839	male	C Haddad	CAS	9011909	BLF9245	Araneae	Salticidae	Salticinae	Salticoida: Astioida	Myrmarachnini	Madagascar	Antsiranana	N/A	Parc National de Marojejy, 25.7km NNE 32 Andapa, 10.3km NW 314 Manantenina	-14.445	49.7417	2003-11-21	75% ethanol: room temp.	DNeasy Blood and Tissue Kit	31.35	4863390	535576	591		ABIn10_Myrmarachne_sensu_lato_88_CAS135
Myrmarachne sp. (volatilis group) Gabon WGB102	MacLeay, 1839	female	C Haddad	UBC	UBC-SEM AR00229	WPM#07-021	Araneae	Salticidae	Salticinae	Salticoida: Astioida	Myrmarachnini	Gabon	Ngounié	N/A	Waka Nat. Park, near Oghoubi Camp	-1.109	11.089	2007-06-18	95% ethanol; room temp.	DNeasy Blood and Tissue Kit	369	6215041	590311	583		ABIn6_Myrmarachne_sensu_lato_2_WGB102
Myrmarachne sp. (volatilis group) Gabon WGB106	MacLeay, 1839	female	C Haddad	UBC	UBC-SEM AR00221	WPM#07-006	Araneae	Salticidae	Salticinae	Salticoida: Astioida	Myrmarachnini	Gabon	Woleu-Ntem	N/A	Monts de Cristal, Tchimbélé	0.621	10.396	2007-06-07	95% ethanol; room temp.	DNeasy Blood and Tissue Kit	145.95	5832990	410394	583		ABIn7_Belippo_sp1_WGB106
Myrmarachne sp. (volatilis group) Gabon WGB113	MacLeay, 1839	male	C Haddad	UBC	UBC-SEM AR00220	WPM#07-003	Araneae	Salticidae	Salticinae	Salticoida: Astioida	Myrmarachnini	Gabon	Estuaire	N/A	road to Tchimbélé	0.3022	10.0459	2019-06-06	95% ethanol; room temp.	DNeasy Blood and Tissue Kit	130.65	6309752	540438	567		ABIn7_Belippo_sp2_WGB113
Myrmarachne sp. (volatilis group) Gabon WGB114	MacLeay, 1839	male	C Haddad	UBC	UBC-SEM AR00227	WPM#07-019	Araneae	Salticidae	Salticinae	Salticoida: Astioida	Myrmarachnini	Gabon	Ngounié	N/A	Waka Nat. Park, Oghoubi Camp	-1.124	11.13	15-Jun-07 to 22-Jun-07	95% ethanol; room temp.	DNeasy Blood and Tissue Kit	259.5	9296923	809947	596		ABIn7_Belippo_sp3_WGB114
Myrmarachne sp. (volatilis group) Gabon WGB115	MacLeay, 1839	male	C Haddad	UBC	GBN07-2877	WPM#07-025	Araneae	Salticidae	Salticinae	Salticoida: Astioida	Myrmarachnini	Gabon	Estuaire	N/A	Cap Esterias	0.617	9.333	2007-06-24	95% ethanol; room temp.	DNeasy Blood and Tissue Kit	49.95	4616753	409148	578		ABIn7_Belippo_sp4_WGB115
Myrmarachne sp. (volatilis group) Madagascar CAS113	MacLeay, 1839	female	C Haddad	CAS	9011952	BLF9246	Araneae	Salticidae	Salticinae	Salticoida: Astioida	Myrmarachnini	Madagascar	Antsiranana	N/A	Parc National de Marojejy, 25.7km NNE 32 Andapa, 10.3km NW 314 Manantenina	-14.445	49.7417	2003-11-21	75% ethanol: room temp.	DNeasy Blood and Tissue Kit	118.8	7135798	649577	586		ABIn10_Myrmarachne_sensu_lato_66_CAS113
Myrmarachne sp. (volatilis group) Madagascar CAS116	MacLeay, 1839	female	C Haddad	CAS	9019047	HW009	Araneae	Salticidae	Salticinae	Salticoida: Astioida	Myrmarachnini	Madagascar	Fianarantsoa	N/A	Parc National Ranomafana, Talatekely forest 42.3km NE 58 Fianarantsoa	-21.2578	47.4227	24-Dec-05 to 14-Jan-06	75% ethanol: room temp.	DNeasy Blood and Tissue Kit	25.65	1245715	110964	586		ABIn10_Myrmarachne_sensu_lato_69_CAS116
Myrmarachne sp. (volatilis group) Madagascar CAS163	MacLeay, 1839	female	C Haddad	CAS	9011900	BLF9082	Araneae	Salticidae	Salticinae	Salticoida: Astioida	Myrmarachnini	Madagascar	Antsiranana	N/A	Parc National de Marojejy, Antranohafa, 6.6km NNE 31 Andapa, 10.7km NW 318 Manantenina	-14.4433	49.7433	2003-11-18	75% ethanol: room temp.	DNeasy Blood and Tissue Kit	100.5	6502801	895212	583		ABIn10_Myrmarachne_sensu_lato_116_CAS163
Myrmarachne sp. Australia HPS102	MacLeay, 1839	female (subadult)	H Smith (see notes)	AM	KS.131432	N/A	Araneae	Salticidae	Salticinae	Salticoida: Astioida	Myrmarachnini	Australia	Queensland	N/A	Hussey Park, Woree	-16.966	145.745	2019-05-18	100% ethanol; -30 °C freezer	DNeasy Blood and Tissue Kit	321	9734998	921735	584	Confirmed as M. helensmithae at the AM (Helen Smith) just prior to publication	ABIn14_Myrmarachne_sp_HPS102
Myrmarachne sp. Australia PAS101	MacLeay, 1839	female	H Smith (see notes)	AM	KS.131436	N/A	Araneae	Salticidae	Salticinae	Salticoida: Astioida	Myrmarachnini	Australia	Queensland	N/A	The Palmetum (Botanical Garden), Annandale	-19.3114	146.764	2019-05-21	100% ethanol; -30 °C freezer	DNeasy Blood and Tissue Kit	177	12534757	1151038	569	Confirmed as M. helensmithae at the AM (Helen Smith) just prior to publication	ABIn14_Myrmarachne_sp_PAS101
Myrmarachne sp. Australia PAS104	MacLeay, 1839	female	H Smith (see notes)	AM	KS.131437	N/A	Araneae	Salticidae	Salticinae	Salticoida: Astioida	Myrmarachnini	Australia	Queensland	N/A	The Palmetum (Botanical Garden), Annandale	-19.3114	146.764	2019-05-21	100% ethanol; -30 °C freezer	DNeasy Blood and Tissue Kit	312	6833319	621786	580	Confirmed as M. helensmithae at the AM (Helen Smith) just prior to publication	ABIn14_Myrmarachne_sp_PAS104
Myrmarachne sp. Australia PAS105	MacLeay, 1839	female	H Smith (see notes)	AM	KS.131438	N/A	Araneae	Salticidae	Salticinae	Salticoida: Astioida	Myrmarachnini	Australia	Queensland	N/A	The Palmetum (Botanical Garden), Annandale	-19.3114	146.764	2019-05-21	100% ethanol; -30 °C freezer	DNeasy Blood and Tissue Kit	279	9998303	928972	580	Confirmed as M. helensmithae at the AM (Helen Smith) just prior to publication	ABIn14_Myrmarachne_sp_PAS105
Myrmarachne sp. Australia PAS106	MacLeay, 1839	female	H Smith (see notes)	AM	KS.131439	N/A	Araneae	Salticidae	Salticinae	Salticoida: Astioida	Myrmarachnini	Australia	Queensland	N/A	The Palmetum (Botanical Garden), Annandale	-19.3114	146.764	2019-05-21	100% ethanol; -30 °C freezer	DNeasy Blood and Tissue Kit	181.5	9760078	887771	584	Confirmed as M. helensmithae at the AM (Helen Smith) just prior to publication	ABIn14_Myrmarachne_sp_PAS106
Myrmarachne sp. indet. Madagascar CAS104	MacLeay, 1839	immature	C Haddad	CAS	9072246	N/A	Araneae	Salticidae	Salticinae	Salticoida: Astioida	Myrmarachnini	Madagascar	Fianarantsoa	Parc Nationale Ranomafana	Vohiparara, Piste Touristique	-21.2267	47.4	19-Apr-98 to 23-Apr-98	75% ethanol: room temp.	DNeasy Blood and Tissue Kit	63.6	1642583	209553	569		ABIn10_Myrmarachne_sensu_lato_59_CAS104
Myrmarachne sp. indet. Madagascar CAS164	MacLeay, 1839	female	C Haddad	CAS	9010915	BLF4814	Araneae	Salticidae	Salticinae	Salticoida: Astioida	Myrmarachnini	Madagascar	Toliara	N/A	Parc National d'Andohahela, Foret de Manantalinjo, 33.6km ENE 63 Amboasary, 7.9km E 99 Hazofotsy	-24.8169	46.61	12-Jan-02 to 16-Jan-02	75% ethanol: room temp.	DNeasy Blood and Tissue Kit	23.85	7961108	465563	549		ABIn9_Myrmarachne_sensu_lato_117_CAS164
Myrmarachne striatipes Australia AMS127	(L. Koch, 1879)	female (AM data states male incorrectly)	S Pekár	AM	KS.65516 (code with sample, however KS.81334 was the incorrect code provided)	N/A	Araneae	Salticidae	Salticinae	Salticoida: Astioida	Myrmarachnini	Australia	Queensland	N/A	Babinda	-17.35	145.933	2002-10-15	75% ethanol: room temp.	DNeasy Blood and Tissue Kit	98.85	6696867	711478	579	I.D. code in AM spreadsheet did not match the I.D. code with specimen / I.D. code with specimen does not match the species or sex in AM spreadsheet (This specimen may need re-examination)	ABIn3_Myrmarachne_striatipes_AMS127
Myrmarachne zabkai Australia AMS128	Pekár, 2017	male	S Pekár	AM	KS.92293	N/A	Araneae	Salticidae	Salticinae	Salticoida: Astioida	Myrmarachnini	Australia	New South Wales	N/A	Upper Hunter River, Keys Bridge at Muswellbrook.	-32.2914	150.847	23-Nov-04 to 09-Dec-04	75% ethanol: room temp.	DNeasy Blood and Tissue Kit	12.3	3979642	381503	419		ABIn15_Myrmarachne_zabkai_AMS128
Myrmatheca alticephalon Malaysia WSM107	(Yamasaki & Ahmad, 2013)	male	W Maddison	UBC	UBC-SEM AR00286	WPM#12-076	Araneae	Salticidae	Salticinae	Salticoida: Astioida	Myrmarachnini	Malaysia	Sarawak	N/A	Mulu Nat. Pk., Summit Trail near Camp 1	4.0479	114.862	2012-03-22	95% ethanol; room temp.	DNeasy Blood and Tissue Kit	148.5	3701102	303088	577		ABIn12_Myrmarachne_alticephala_WSM107
Myrmatheca alticephalon Malaysia WSM112	(Yamasaki & Ahmad, 2013)	female	W Maddison	UBC	UBC-SEM AR00284	WPM#12-042	Araneae	Salticidae	Salticinae	Salticoida: Astioida	Myrmarachnini	Malaysia	Sarawak	N/A	Mulu Nat. Pk., Botanical Trail	4.041	114.816	2012-03-16	95% ethanol; room temp.	DNeasy Blood and Tissue Kit	115.05	3222372	300067	561		ABIn12_Myrmarachne_alticephala_WSM112
Myrmele cf. peckhami Madagascar CAS149	Roewer, 1951	female	C Haddad	CAS	9028068	HW009	Araneae	Salticidae	Salticinae	Salticoida: Astioida	Myrmarachnini	Madagascar	Fianarantsoa	N/A	Parc National Ranomafana, Talatekely forest, 42.3km NE 58 Fianarantsoa	-21.2578	47.4227	24-Dec-05 to 14-Jan-06	75% ethanol: room temp.	DNeasy Blood and Tissue Kit	36.15	1770272	206204	582		ABIn10_Myrmarachne_sensu_lato_102_CAS149
Myrmele cf. peckhami Madagascar CAS161	Roewer, 1951	male	C Haddad	CAS	3006901	BLF8394	Araneae	Salticidae	Salticinae	Salticoida: Astioida	Myrmarachnini	Madagascar	Fianarantsoa	N/A	Parc National de Ranomafana, Vatoharanana River, 4.1km SW 231 Ranomafana	-21.29	47.4333	27-Mar-03 to 31-Mar-03	75% ethanol: room temp.	DNeasy Blood and Tissue Kit	38.4	6504347	894539	598		ABIn10_Myrmarachne_sensu_lato_114_CAS161
Myrmele cf. peckhami Madagascar CAS166	Roewer, 1951	male	C Haddad	CAS	9019035	HW009	Araneae	Salticidae	Salticinae	Salticoida: Astioida	Myrmarachnini	Madagascar	Fianarantsoa	N/A	Parc National Ranomafana, Talatekely forest, 42.3km NE 58 Fianarantsoa	-21.2578	47.4227	24-Dec-05 to 14-Jan-06	75% ethanol: room temp.	DNeasy Blood and Tissue Kit	82.05	4241771	418952	595		ABIn10_Myrmarachne_sensu_lato_119_CAS166
Myrmele cf. rufescens Madagascar CAS128	(Simon, 1900)	male	C Haddad	CAS	9007901	BLF3254, SP20	Araneae	Salticidae	Salticinae	Salticoida: Astioida	Myrmarachnini	Madagascar	Antsiranana	N/A	Ampasindava, Foret d'Ambilanivy, 3.9km S 181 Ambilanivy	-13.7986	48.1617	04-Mar-01 to 09-Mar-01	75% ethanol: room temp.	DNeasy Blood and Tissue Kit	52.35	4703680	577789	579		ABIn10_Myrmarachne_sensu_lato_81_CAS128
Myrmele cf. rufescens Madagascar CAS140	(Simon, 1900)	female	C Haddad	CAS	9011986	BLF8259	Araneae	Salticidae	Salticinae	Salticoida: Astioida	Myrmarachnini	Madagascar	Toamasina	N/A	Montagne d'Akirindro, 7.6km 341 NNW Ambinanitelo	-15.2883	49.5483	17-Mar-03 to 21-Mar-03	75% ethanol: room temp.	DNeasy Blood and Tissue Kit	25.35	5080961	690657	580		ABIn10_Myrmarachne_sensu_lato_93_CAS140
Myrmele peckhami Madagascar CAS142	Roewer, 1951	male	C Haddad	CAS	9004050	BLF2544, SP22	Araneae	Salticidae	Salticinae	Salticoida: Astioida	Myrmarachnini	Madagascar	Antananarivo	N/A	3km NE 41 Andranomay, 11.5km SSE 147 Anjozorobe	-18.4733	47.96	05-Dec-00 to 13-Dec-00	75% ethanol: room temp.	DNeasy Blood and Tissue Kit	13.2	1922155	209920	581		ABIn10_Myrmarachne_sensu_lato_95_CAS142
Myrmele peckhami Madagascar CAS143	Roewer, 1951	female	C Haddad	CAS	9004050	BLF2544, SP22	Araneae	Salticidae	Salticinae	Salticoida: Astioida	Myrmarachnini	Madagascar	Antananarivo	N/A	3km NE 41 Andranomay, 11.5km SSE 147 Anjozorobe	-18.4733	47.96	05-Dec-00 to 13-Dec-00	75% ethanol: room temp.	DNeasy Blood and Tissue Kit	13.8	2057708	306901	602		ABIn10_Myrmarachne_sensu_lato_96_CAS143
Myrmele rufescens Madagascar CAS119	(Simon, 1900)	female	C Haddad	CAS	9008328	N/A	Araneae	Salticidae	Salticinae	Salticoida: Astioida	Myrmarachnini	Madagascar	Antsiranana	N/A	Parc National Montagne d'Ambre, 3.6km 235 SW Joffreville	-12.5344	49.1794	20-Jan-01 to 26-Jan-01	75% ethanol: room temp.	DNeasy Blood and Tissue Kit	26.7	3688126	399571	583		ABIn10_Myrmarachne_sensu_lato_72_CAS119
Myrmele sp. Madagascar CAS171	Prószyński, 2016	female	C Haddad	CAS	9072241	N/A	Araneae	Salticidae	Salticinae	Salticoida: Astioida	Myrmarachnini	Madagascar	Antsiranana	N/A	Marojejy Res., 8.4km NNW Manantenia	-14.4333	49.75	10-Nov-93 to 16-Nov-93	75% ethanol: room temp.	DNeasy Blood and Tissue Kit	16.2	1235623	185815	583		ABIn10_Myrmarachne_sensu_lato_124_CAS171
Opisthoncus quadratarius Australia SHS108	(L. Koch, 1867)	female	M Kelly (non-expert)	N/A	N/A	N/A	Araneae	Salticidae	Salticinae	Salticoida: Astioida	Viciriini	Australia	Queensland	N/A	Plantation Road, Tamborine	-27.8768	153.155	2018-03-14	100% ethanol; -30 °C freezer	DNeasy Blood and Tissue Kit	1731.6	4515049	464707	589	Whole specimen used for DNA extraction	AAOut3_Opisthoncus_quadratarius_SHS108
Opisthoncus sp. Australia TBS101	L. Koch, 1880	female	M Kelly (non-expert)	N/A	N/A	N/A	Araneae	Salticidae	Salticinae	Salticoida: Astioida	Viciriini	Australia	Queensland	N/A	Thunderbird Park, Tamborine Mountain	-27.9036	153.182	2018-03-12	100% ethanol; -30 °C freezer	DNeasy Blood and Tissue Kit	547.95	2862057	175283	569	Whole specimen used for DNA extraction	AAOut3_Opisthoncus_sp_TBS101
Papuamyr omhifosga Papua New Guinea WLV101	Maddison & Szűts, 2019	male	W Maddison	UBC	UBC-SEM AR00301	WPM#08-019	Araneae	Salticidae	Salticinae	Salticoida: Astioida	Myrmarachnini	Papua New Guinea	Southern Highlands Province	N/A	Putawe, junction of Lagaip & Uruwabwa Rivers	-5.231	142.532	23-Jul-08 to 26-Jul-08	95% ethanol; room temp.	DNeasy Blood and Tissue Kit	56.55	2269292	227635	592		ABIn2_Papuamyr_omhifosga_WLV101
Rhombonotus gracilis Australia JMS126	L. Koch, 1879	not recorded	J McLean (non-expert)	N/A	N/A	N/A	Araneae	Salticidae	Salticinae	Salticoida: Astioida	Myrmarachnini	Australia	Queensland	N/A	Toondon Botanic Gardens, Gladstone	-23.8968	151.262	2017-06-22	70% ethanol: room temp.	DNeasy Blood and Tissue Kit	0.9555	6520935	369110	580	Whole specimen used for DNA extraction	ABIn1_Rhombonotus_gracilis_JMS126
Tomocyrba sp. Madagascar CAS173	Simon, 1900	female	C Haddad	CAS	9011989	BLF8006	Araneae	Salticidae	Hisponinae	-	-	Madagascar	Toamasina	N/A	Montagne d'Anjanaharibe, Ambinanitelo 18.0km NNE 21	-15.1883	49.615	08-Mar-03 to 12-Mar-03	75% ethanol: room temp.	DNeasy Blood and Tissue Kit	187.5	9642822	1380218	592		AAOut1_Tomocyrba_sp1_CAS173
Tomocyrba sp. Madagascar CAS174	Simon, 1900	female	C Haddad	CAS	9011989	BLF8006	Araneae	Salticidae	Hisponinae	-	-	Madagascar	Toamasina	N/A	Montagne d'Anjanaharibe, Ambinanitelo 18.0km NNE 21	-15.1883	49.615	08-Mar-03 to 12-Mar-03	75% ethanol: room temp.	DNeasy Blood and Tissue Kit	76.95	9438796	1429563	588		AAOut1_Tomocyrba_sp2_CAS174
				AM = Australian Museum (Darlinghurst, New South Wales, Australia)
				CAS = California Academy of Sciences (San Francisco, California, United States)
				MACQU = Macquarie University, Behavioural Ecology Lab (Mariella Herberstein) (Macquarie Park, New South Wales, Australia)
				MCZ = Museum of Comparative Zoology (Harvard University, Cambridge, Massachusetts, United States)
				QM = Queensland Museum (South Brisbane, Queensland, Australia)
				UBC = University of British Columbia (Vancouver, British Columbia, Canada)
