# Supplementary material for: Batesian Mimicry Converges toward Inaccuracy in Myrmecomorphic Spiders
Source: Syst Biol. 2025 May 19;74(6):967–84. doi: 10.1093/sysbio/syaf037 (PMC12712336; doi:10.1093/sysbio/syaf037)
Supplement: syaf037_Supplemental_Files [file syaf037_supplemental_files.zip › Appendix 3, Dataset S2 - biometric measurements.xlsx]

## Sheet: Trait indices (Castianeirinae)
Sample name / Unique I.D.	Thin_legs	Elong_ceph.	Elong_abdomen	Elong_pedicel	Ill_by_colour	Lat_ceph._const	Dor_ceph._const	Lat_abdominal_const	Dor_abdominal_const	Mimic_accuracy	Level of mimetic accuracy	Extrapolated data (values in red colour font)
Aetius nocturnus Thailand 16734	0.783744	0.409938	0.518868	0.031715	0.33	0	0	0.0391986	0.180952	0.254935	inaccurate mimic (moderate level of accuracy)
Apochinomma formicaeforme South Africa MRS106	0.731123	0.494845	0.353579	0.0348837	0.33	0.0826737	0	0	0	0.225234	inaccurate mimic (moderate level of accuracy)
Apochinomma formicaeforme South Africa MRS115	0.7285	0.484211	0.163281	0.051403	0.33	0.0442804	0	0	0	0.200186	inaccurate mimic (moderate level of accuracy)
Austrophaea zebra South Africa CHS101	0.692576	0.20049	0.380903	0	0	0	0	0	0	0.141552	outgroup
Battalus byrneae Australia Q00002	0.751957	0.318799	0.281768	0.0169394	0	0	0	0	0	0.152163	inaccurate mimic (low level of accuracy)
Battalus diadens Australia AMS117	0.762566	0.222338	0.377377	0.016123	0	0	0	0	0	0.153156	inaccurate mimic (low level of accuracy)
Cambalida dippenaarae Botswana MRS121	0.724675	0.28715	0.371429	0.0391049	0	0	0	0	0	0.15804	inaccurate mimic (low level of accuracy)
Cambalida dippenaarae Botswana MRS128	0.689981	0.259342	0.266941	0.0156909	0	0	0	0	0	0.136884	non-mimic
Castianeira cingulata United States 136939	0.703815	0.398614	0.428082	0.0505397	0.33	0	0	0	0	0.212339	inaccurate mimic (moderate level of accuracy)
Castianeira coquito Argentina MRS129	0.735338	0.314516	0.280599	0.0280112	0	0	0	0	0	0.150941	inaccurate mimic (low level of accuracy)
Castianeira gertschi United States 137106	0.664952	0.325691	0.216436	0.034398	0.33	0	0	0	0	0.174609	inaccurate mimic (low level of accuracy)
Castianeira longipalpa United States 126957	0.610294	0.38334	0.424791	0.0330144	0.33	0	0	0	0	0.197938	inaccurate mimic (moderate level of accuracy)
Castianeira shaxianensis Taiwan MRS111	0.750607	0.415896	0.357477	0.0405983	0.334	0	0	0	0	0.210953	inaccurate mimic (moderate level of accuracy)
Castianeira shaxianensis Taiwan MRS125	0.724371	0.441167	0.398549	0.0271716	0.334	0	0	0	0	0.213918	inaccurate mimic (moderate level of accuracy)
Castianeira shaxianensis Taiwan MRS131	0.756394	0.438634	0.565934	0.0251441	0.334	0	0	0.184838	0	0.256105	inaccurate mimic (moderate level of accuracy)
Castianeira sp. Bolivia MRS124	0.727702	0.347838	0.397374	0.0397975	0	0	0	0	0	0.168079	inaccurate mimic (low level of accuracy)
Castianeira sp. Panamá MRS133	0.731137	0.405867	0.487611	0.0210966	0.33	0	0	0	0	0.219524	inaccurate mimic (moderate level of accuracy)
Castianeira sp. South Africa CHS105	0.764835	0.345963	0.450704	0.030919	0.334	0	0	0.108766	0.217436	0.250291	inaccurate mimic (moderate level of accuracy)
Castianeira sp. South Africa CHS111	0.79568	0.392682	0.591555	0.0247162	0	0	0	0	0	0.200515	inaccurate mimic (moderate level of accuracy)
Castianeira sp. South Africa CHS112	0.798077	0.410664	0.466855	0.0262263	0.33	0	0	0.15681	0	0.243181	inaccurate mimic (moderate level of accuracy)
Castianeira spinipalpis Argentina MRS101	0.739596	0.312057	0.358005	0.0210055	0.334	0	0	0	0	0.196074	inaccurate mimic (moderate level of accuracy)
Castianeira trilineata United States 142573	0.742292	0.400542	0.369483	0.0319543	0.33	0	0	0.0291181	0	0.211488	inaccurate mimic (moderate level of accuracy)
Castianeirodes natalensis n. sp. in litt. South Africa MRS107	0.659359	0.352113	0.369804	0.0206383	0	0	0	0	0	0.155768	inaccurate mimic (low level of accuracy)
Coenoptychus mutillicus South Africa MRS120	0.609195	0.214482	0.189879	0	0.33	0	0	0	0	0.149284	inaccurate mimic (low level of accuracy)	Thin_leg trait data extrapolated from the other Coenoptychus sp. (MRS110) measured
Coenoptychus tropicalis South Africa MRS110	0.609195	0.339687	0.217843	0	0	0	0	0	0	0.129636	non-mimic
Copa flavoplumosa Botswana MRS105	0.62505	0.266754	0.315136	0	0	0	0	0	0	0.134104	non-mimic
Copa flavoplumosa South Africa CHS106	0.651195	0.239558	0.327409	0.0168575	0	0	0	0	0	0.137224	non-mimic
Copa flavoplumosa Zambia MRS117	0.675202	0.232323	0.330908	0.0152142	0	0	0	0	0	0.139294	non-mimic
Copa kabana Australia AMS121	0.745262	0.262295	0.279795	0	0	0	0	0	0	0.143039	non-mimic
Copa kabana Australia AMS122	0.769231	0.209603	0.319379	0.0134583	0	0	0	0	0	0.145741	inaccurate mimic (low level of accuracy)
Copa kabana Australia Q00013	0.712361	0.260163	0.461056	0	0	0	0	0	0	0.159287	inaccurate mimic (low level of accuracy)
Copa kei South Africa MRS123	0.61489	0.2482	0.303304	0	0	0	0	0	0	0.129599	non-mimic
Copa kei South Africa MRS132	0.682639	0.392752	0.345923	0.0398377	0	0	0	0	0	0.16235	inaccurate mimic (low level of accuracy)
Copuetta erecta South Africa MRS109	0.6875	0.243534	0.421026	0.0205867	0	0	0	0	0	0.152516	inaccurate mimic (low level of accuracy)
Copuetta lacustris South Africa MRS104	0.729408	0.228564	0.302103	0.025804	0	0	0	0	0	0.142875	non-mimic
Copuetta lacustris South Africa MRS112	0.735522	0.215318	0.346993	0.0151892	0	0	0	0	0	0.145891	inaccurate mimic (low level of accuracy)
Copuetta magna South Africa MRS108	0.687931	0.260403	0.21054	0.025023	0	0	0	0	0	0.131544	non-mimic
Corinna sp. Panamá MRS141	0.716689	0.285495	0.368354	0.0291611	0.33	0	0.116512	0	0	0.205135	outgroup
Corinnidae sp. Argentina MRS126	0.586435	0.199349	0.123401	0	0	0	0	0	0	0.101021	non-mimic
Corinnidae sp. Australia ACT101	0.76614	0.272815	0.391807	0.017746	0	0	0	0	0	0.160945	inaccurate mimic (low level of accuracy)
Corinnidae sp. Australia MLS101	0.750883	0.419811	0.493891	0.0315883	0.33	0	0	0	0	0.22513	inaccurate mimic (moderate level of accuracy)
Corinnomma semiglabrum Botswana MRS119	0.715315	0.371496	0.49045	0.01929	0	0	0	0	0	0.177395	inaccurate mimic (low level of accuracy)
Corinnomma semiglabrum South Africa CHS103	0.690782	0.393883	0.437459	0.0344083	0	0	0	0	0	0.172948	inaccurate mimic (low level of accuracy)
Corinnomma semiglabrum South Africa CHS107	0.68869	0.329419	0.326178	0.038291	0	0	0	0	0	0.15362	inaccurate mimic (low level of accuracy)
Corinnomma semiglabrum South Africa MRS136	0.68948	0.391988	0.346667	0.0238095	0	0	0	0	0	0.161327	inaccurate mimic (low level of accuracy)
Corinnomma semiglabrum Zambia MRS103	0.700913	0.373246	0.291992	0.0114192	0	0	0	0	0	0.153063	inaccurate mimic (low level of accuracy)
Corinnomma semiglabrum/lawrencei South Africa MRS118	0.705202	0.388024	0.482735	0.0306901	0	0	0	0	0	0.178517	inaccurate mimic (low level of accuracy)
Corinnomma sp. Thailand 95991	0.764946	0.517619	0.39	0.0164261	0	0	0	0.0461538	0	0.192794	inaccurate mimic (low level of accuracy)	Elongated opisthosoma extrapolated from the average of other Corinnomma sp. measured (specimen had some damage to opisthosoma)
Creugas gulosus Australia Q87362	0.779179	0.237111	0.313315	0	0	0	0	0	0	0.147734	outgroup
Disnyssus helenmirrenae Australia Q80326	0.702278	0.222222	0.301587	0.0192644	0	0	0	0	0	0.138372	non-mimic
Echinax natalensis South Africa MRS116	0.67916	0.194075	0.385311	0	0	0	0	0	0	0.139838	non-mimic
Echinax natalensis South Africa MRS140	0.714185	0.170476	0.41747	0	0	0	0	0	0	0.144681	non-mimic
Falconina gracilis Argentina MRS134	0.733333	0.220712	0.2889	0.018106	0	0	0	0	0	0.140117	outgroup
Graptartia granulosa Zambia MRS114	0.642857	0.342761	0.23088	0.0196414	0.33	0	0	0	0	0.174015	inaccurate mimic (low level of accuracy)
Ianduba varia Brazil IFM1010	0.678696	0.228571	0.460526	0	0	0	0	0	0	0.151977	outgroup
Iridonyssus formicans Australia AMS104	0.632801	0.237252	0.338331	0.0238569	0	0	0	0	0	0.136916	non-mimic
Iridonyssus formicans Australia Q84598	0.698225	0.229434	0.196643	0.0223909	0	0	0	0	0	0.12741	non-mimic
Iridonyssus kohouti Australia Q84637	0.651466	0.240602	0.373333	0.0662493	0	0	0	0	0	0.147961	inaccurate mimic (low level of accuracy)
Kolora lynneae Australia AMS114	0.886426	0.324991	0.568173	0.0303355	0	0	0	0	0	0.201103	inaccurate mimic (moderate level of accuracy)
Leichhardteus albofasciatus Australia AMS111	0.77883	0.204223	0.392252	0.028475	0	0	0	0	0	0.155976	inaccurate mimic (low level of accuracy)
Leichhardteus albofasciatus Australia Q00014	0.649038	0.263571	0.373741	0.0467544	0	0	0	0	0	0.148123	inaccurate mimic (low level of accuracy)
Leichhardteus conopalpis Australia AMS110	0.727725	0.298362	0.465184	0.0176613	0	0	0	0	0	0.167659	inaccurate mimic (low level of accuracy)
Leichhardteus conopalpis Australia Q95115	0.625474	0.298065	0.495376	0.0150079	0	0	0	0	0	0.159325	inaccurate mimic (low level of accuracy)
Leichhardteus strzelecki Australia AMS119	0.742472	0.220395	0.435346	0	0	0	0	0	0	0.155357	inaccurate mimic (low level of accuracy)
Leptopicia bimaculata Australia Q98191	0.724599	0.276974	0.430023	0.0702083	0.33	0	0	0	0	0.203534	inaccurate mimic (moderate level of accuracy)
Mazax pax Nicaragua 79128	0.769594	0.440415	0.480785	0.0951464	0.334	0	0	0.129582	0.0963763	0.260655	inaccurate mimic (moderate level of accuracy)
Merenius alberti South Africa CHS104	0.671443	0.390588	0.430344	0.041088	0	0	0	0	0	0.170385	inaccurate mimic (low level of accuracy)
Merenius alberti South Africa CHS109	0.703816	0.342137	0.536035	0.0390732	0	0	0	0	0	0.180118	inaccurate mimic (low level of accuracy)
Merenius alberti South Africa CHS110	0.701405	0.364107	0.401992	0.0215054	0	0	0	0	0	0.165445	inaccurate mimic (low level of accuracy)
Merenius alberti South Africa MRS102	0.699475	0.381596	0.534201	0.0198716	0	0	0	0	0	0.181683	inaccurate mimic (low level of accuracy)
Messapus martini South Africa CHS108	0.737377	0.186491	0.354005	0.0205261	0	0	0	0	0	0.144267	outgroup
Messapus martini South Africa CHS113	0.741964	0.193635	0.260734	0.0308986	0	0	0	0	0	0.136359	outgroup
Messapus natalis South Africa CHS102	0.774863	0.128755	0.354909	0	0	0	0	0	0	0.139836	outgroup
Messapus tigris Botswana MRS130	0.717729	0.0931373	0.360855	0	0	0	0	0	0	0.130191	outgroup
Messapus tigris Botswana MRS138	0.705537	0.162732	0.287779	0	0	0	0	0	0	0.12845	outgroup
Myrmecium bifasciatum Bolivia MRS139	0.768856	0.657901	0.151252	0.10598	0	0.387324	0.633876	0	0	0.300577	accurate mimic
Nucastia supunnoides Australia AMS118	0.754059	0.465742	0.528045	0.0585829	0	0	0	0	0	0.200714	inaccurate mimic (moderate level of accuracy)
Nyssus albopunctatus Australia Q84821	0.679663	0.263379	0.275222	0	0	0	0	0	0	0.135363	non-mimic
Nyssus avidus Australia Q00016	0.655971	0.257135	0.200105	0	0	0	0	0	0	0.12369	non-mimic
Nyssus coloripes Australia SHS116	0.657373	0.213053	0.297478	0	0	0	0	0	0	0.129767	non-mimic
Nyssus coloripes Australia SHS117	0.648233	0.218841	0.293491	0	0	0	0	0	0	0.128952	non-mimic
Nyssus coloripes Australia TBS504	0.651163	0.22314	0.308989	0	0	0	0	0	0	0.131477	non-mimic
Nyssus loureedi Australia AMS115	0.724617	0.203082	0.391401	0.0182376	0	0	0	0	0	0.148593	inaccurate mimic (low level of accuracy)
Nyssus luteofinis Australia Q50886	0.63738	0.260274	0.404389	0	0.33	0	0	0	0	0.181338	inaccurate mimic (low level of accuracy)
Nyssus semifuscus Australia AMS120	0.713514	0.272009	0.479904	0.053423	0	0	0	0	0	0.168761	inaccurate mimic (low level of accuracy)
Nyssus semifuscus Australia Q84600	0.703903	0.357143	0.428571	0.0421053	0	0	0	0	0	0.170191	inaccurate mimic (low level of accuracy)
Nyssus sp. Australia NBS101	0.605833	0.249558	0.362011	0.028685	0	0	0	0	0	0.138454	non-mimic
Poecilipta contorqua Australia AMS108	0.759504	0.293686	0.434041	0.0294695	0.33	0	0	0	0	0.205189	inaccurate mimic (moderate level of accuracy)
Poecilipta gloverae Australia AMS109	0.751248	0.39053	0.490678	0.0491659	0.334	0	0	0	0	0.223958	inaccurate mimic (moderate level of accuracy)
Poecilipta gloverae Australia Q84597	0.695596	0.465977	0.502863	0.0271625	0.33	0	0	0	0	0.224622	inaccurate mimic (moderate level of accuracy)
Poecilipta kgari Australia AMS103	0.768737	0.438392	0.554887	0.0174463	0.33	0	0	0.0334262	0	0.238099	inaccurate mimic (moderate level of accuracy)
Poecilipta kgari Australia MUS601	0.775311	0.442282	0.454754	0.0250404	0.33	0	0	0.0334262	0	0.228979	inaccurate mimic (moderate level of accuracy)
Poecilipta kohouti Australia AMS106	0.742968	0.42034	0.509969	0.0513141	0.33	0	0	0.0227273	0.0578662	0.237243	inaccurate mimic (moderate level of accuracy)
Poecilipta lugubris Australia AMS102	0.728346	0.415067	0.516898	0.0427201	0.33	0	0	0.0563698	0	0.232156	inaccurate mimic (moderate level of accuracy)
Poecilipta marengo Australia AMS107	0.79549	0.401039	0.498652	0.0680258	0	0	0	0	0	0.195912	inaccurate mimic (moderate level of accuracy)
Poecilipta micaelae Australia AMS101	0.811785	0.431621	0.515163	0.0593375	0	0	0	0	0	0.20199	inaccurate mimic (moderate level of accuracy)
Poecilipta venusta Australia AMS112	0.83612	0.368484	0.609825	0.022777	0	0	0	0	0	0.204134	inaccurate mimic (moderate level of accuracy)
Poecilipta wallacei Australia AMS113	0.819005	0.408654	0.509883	0.0641165	0	0	0	0	0	0.200184	inaccurate mimic (moderate level of accuracy)
Serendib suthepica Thailand 96085	0.744262	0.512994	0.437285	0.0225171	0	0.240232	0	0	0	0.217477	inaccurate mimic (moderate level of accuracy)
Serendib volans Thailand 44162	0.698433	0.347546	0.242905	0.11238	0	0	0	0	0	0.155696	inaccurate mimic (low level of accuracy)
Ticopa australis Australia AMS123	0.745521	0.226565	0.371946	0.0294713	0	0	0	0	0	0.152611	inaccurate mimic (low level of accuracy)

## Sheet: Trait indices (Myrmarachnini)
Sample name / Unique I.D.	Thin_legs	Elong_ceph.	Elong_abdomen	Elong_pedicel	Ill_by_colour	Lat_ceph._const	Dor_ceph._const	Lat_abdominal_const	Dor_abdominal_const	Mimic_accuracy	Level of mimetic accuracy
Agorioides papagena Papua New Guinea WLV103	0.782477	0.515242	0.597116	0.0409241	0.334	0.225931	0	0.304523	0	0.311135	accurate mimic
Apricia jovialis Australia JMS102	0.684449	0.30971	0.422205	0	0	0	0	0	0	0.157374	outgroup
Astia hariola Australia JMS103	0.725364	0.09	0.455787	0	0	0	0	0	0	0.141239	outgroup
Belippo anguina São Tomé and Príncipe CAS168	0.76283	0.454958	0.596466	0.0136612	0.334	0.132075	0.113889	0.165422	0	0.285922	inaccurate mimic (moderate level of accuracy)
Belippo/Myrmarachne sp. indet. São Tomé and Príncipe CAS151	0.719298	0.418972	0.356453	0.0275769	0.334	0.0643127	0.0969388	0	0	0.224172	inaccurate mimic (moderate level of accuracy)
Belippo/Myrmarachne sp. indet. São Tomé and Príncipe CAS152	0.741071	0.40766	0.314298	0.032185	0.334	0.0825921	0.0761736	0	0	0.220887	inaccurate mimic (moderate level of accuracy)
Belippo/Myrmarachne sp. indet. São Tomé and Príncipe CAS153	0.722222	0.435705	0.483351	0.0292056	0.334	0.084127	0.110303	0.135908	0	0.259425	inaccurate mimic (moderate level of accuracy)
Cosmophasis sp. Australia JMS107	0.736902	0.223246	0.425714	0	0	0	0	0	0	0.153985	outgroup
Cosmophasis sp. Australia QPS107	0.673586	0.158031	0.543605	0	0	0	0	0	0	0.152802	outgroup
Cosmophasis thalassina Australia QPS101	0.713287	0.117358	0.390052	0	0	0	0	0	0	0.135633	outgroup
Cytaea alburna Australia JCS407	0.67587	0.185772	0.435897	0	0	0	0	0	0	0.144171	outgroup
Cytaea alburna Australia TPS312	0.65544	0.17625	0.440508	0	0	0	0	0	0	0.141355	outgroup
Cytaea sp. Australia JCS116	0.684938	0.212609	0.432355	0	0	0	0	0	0	0.147767	outgroup
Damoetas nitidus Australia JMS108	0.734861	0.432216	0.534513	0.04	0.334	0	0	0.0290055	0	0.233844	inaccurate mimic (moderate level of accuracy)
Damoetas sp. Australia AMS124	0.61982	0.332185	0.458744	0.0406135	0	0	0	0	0	0.161262	inaccurate mimic (low level of accuracy)
Damoetas sp. Australia AMS125	0.594655	0.324519	0.463599	0.0252343	0	0	0	0	0	0.156445	inaccurate mimic (low level of accuracy)
Emertonius exasperans Malaysia WSM115	0.744105	0.362865	0.463607	0.0414427	0	0.0766355	0.178254	0	0	0.207434	inaccurate mimic (moderate level of accuracy)
Emertonius malayanus Malaysia WSM103	0.776365	0.445524	0.333501	0.0343605	0.334	0.138017	0.252094	0	0	0.257096	inaccurate mimic (moderate level of accuracy)
Emertonius sp. Malaysia WSM113	0.744306	0.407336	0.473585	0.025667	0	0.0905245	0.142671	0	0	0.209343	inaccurate mimic (moderate level of accuracy)
Emertonius sp. Malaysia WSM120	0.766287	0.458769	0.224685	0.045395	0.334	0.147692	0.177108	0	0	0.239326	inaccurate mimic (moderate level of accuracy)
Euryattus bleekeri Australia SHS112	0.662001	0.183162	0.421531	0	0	0	0	0	0	0.140744	outgroup
Helpis minitabunda Australia KWS603	0.79981	0.346772	0.584158	0	0	0	0	0	0	0.192304	outgroup
Hispo cf. tenuis Madagascar CAS175	0.705706	0.395821	0.476732	0.0393931	0.334	0	0	0	0	0.21685	outgroup
Hispo cf. tenuis Madagascar CAS176	0.682927	0.40678	0.492616	0	0.334	0	0	0	0	0.212925	outgroup
Judalana lutea Australia JCS304	0.750689	0.418475	0.513437	0.0204678	0	0.0589005	0	0	0	0.195774	inaccurate mimic (moderate level of accuracy)
Judalana lutea Australia JMS111	0.771318	0.433952	0.519566	0.0226118	0	0.0425258	0	0	0	0.198886	inaccurate mimic (moderate level of accuracy)
Leviea lornae Papua New Guinea WLV102	0.738758	0.34792	0.412356	0	0	0	0	0	0	0.166559	inaccurate mimic (low level of accuracy)
Ligonipedina sp. Australia CAS108	0.746933	0.483952	0.443135	0.014988	0.667	0.0663176	0	0.251476	0	0.297089	accurate mimic
Ligonipedina sp. Australia CAS109	0.709898	0.447721	0.506608	0	0.334	0.0519231	0	0.288646	0.1875	0.280699	inaccurate mimic (moderate level of accuracy)
Ligonipes lacertosus Australia KWS605	0.77351	0.510707	0.506875	0.0591121	0.334	0.0192802	0	0.308483	0.0769231	0.287655	inaccurate mimic (moderate level of accuracy)
Ligonipes lacertosus Australia SHS102	0.76148	0.500321	0.557611	0.0471594	0.334	0.0394366	0	0.308966	0.0979689	0.294105	inaccurate mimic (moderate level of accuracy)
Ligonipes semitectus Australia SHS103	0.758089	0.433018	0.531025	0.0682005	0.334	0.183746	0	0.134177	0.276923	0.302131	accurate mimic
Ligonipes semitectus Australia WWS101	0.756579	0.405666	0.520657	0.0529501	0.334	0.169731	0	0.155235	0.260529	0.295039	accurate mimic
Myrmage gedongensis Malaysia WSM114	0.79133	0.453929	0.539335	0.0338279	0	0.272804	0.187728	0.26378	0.341553	0.320476	accurate mimic
Myrmage sp. Malaysia WSM108	0.805709	0.461116	0.439811	0.0385205	0	0.17958	0.123952	0	0	0.227632	inaccurate mimic (moderate level of accuracy)
Myrmage sp. Malaysia WSM109	0.826399	0.393805	0.430012	0.0403032	0.334	0.288493	0.132603	0	0.224345	0.296662	accurate mimic
Myrmage sp. Malaysia WSM110	0.808816	0.457367	0.405597	0.0384276	0	0.217143	0.141481	0	0.118763	0.243066	inaccurate mimic (moderate level of accuracy)
Myrmage sp. Myanmar WCM106	0.761563	0.486365	0.53305	0.0269871	0.667	0.0490798	0.151273	0.27321	0.28394	0.359163	accurate mimic
Myrmage sp. Singapore WMS229	0.821085	0.636718	0.532499	0.0648328	0.334	0.338843	0.22082	0.2276	0.220026	0.37738	accurate mimic
Myrmage sp. Singapore WMS230	0.805566	0.573792	0.464759	0.0481523	0.334	0.26334	0.231855	0	0.236152	0.328624	accurate mimic
Myrmanu nubilis Madagascar CAS134	0.712079	0.459345	0.41751	0.0604096	0.334	0.164345	0.125701	0.230614	0.308427	0.312492	accurate mimic
Myrmanu nubilis Madagascar CAS136	0.721717	0.439954	0.401794	0.058552	0.334	0.174684	0.140244	0.218232	0.201263	0.298938	accurate mimic
Myrmanu nubilis Madagascar CAS150	0.684478	0.440367	0.398309	0.0312356	0.334	0.0961282	0.131148	0	0	0.235074	inaccurate mimic (moderate level of accuracy)
Myrmanu sp. Madagascar CAS112	0.711443	0.413243	0.520879	0.07063	0.334	0.145161	0.101971	0.293823	0	0.287906	inaccurate mimic (moderate level of accuracy)
Myrmanu sp. Madagascar CAS114	0.67668	0.398224	0.427481	0.0306513	0	0.119259	0.103306	0.367215	0.330159	0.272553	inaccurate mimic (moderate level of accuracy)
Myrmanu sp. Madagascar CAS139	0.729258	0.483766	0.36177	0.0694563	0.334	0.120032	0.0842767	0.107407	0	0.254441	inaccurate mimic (moderate level of accuracy)
Myrmanu sp. Madagascar CAS144	0.696471	0.382421	0.445965	0.0378226	0.334	0.14636	0.0848939	0.323529	0.253958	0.300602	accurate mimic
Myrmanu sp. Madagascar CAS148	0.697626	0.459323	0.528746	0.057423	0	0.109351	0.107143	0.12493	0.195	0.253282	inaccurate mimic (moderate level of accuracy)
Myrmapana centralis Costa Rica 93522	0.771384	0.470988	0.464499	0.0196687	0.667	0.0966443	0.160079	0.136964	0.181174	0.329822	accurate mimic
Myrmapana cf. parallela Costa Rica WEC113	0.781557	0.433083	0.533662	0.0602987	0.334	0.159798	0.155836	0.213203	0.135563	0.311889	accurate mimic
Myrmapana cf. parallela Costa Rica WEC114	0.771448	0.447777	0.533161	0.0261194	0	0.203652	0.202225	0.221649	0.197316	0.289261	inaccurate mimic (moderate level of accuracy)
Myrmapana parallela Nicaragua 108610	0.771047	0.455915	0.515152	0.0540541	0.334	0.117371	0.14658	0.0159858	0.247059	0.29524	accurate mimic
Myrmapeni chickeringi Nicaragua 125078	0.711567	0.377995	0.50765	0.0476015	0.667	0.0794297	0	0.0464135	0.190678	0.292037	inaccurate mimic (moderate level of accuracy)
Myrmarachne bicolor Australia JCS303	0.771654	0.566879	0.531964	0.0551227	0.334	0.164423	0.0558824	0.202519	0.181291	0.318193	accurate mimic
Myrmarachne bicolor Australia JMS112	0.745178	0.54127	0.537221	0.0386348	0.334	0.185497	0.0882353	0.171096	0.194959	0.315121	accurate mimic
Myrmarachne cf. augusta Comoros CAS145	0.709034	0.361164	0.512218	0	0.334	0.13029	0.135922	0	0	0.242514	inaccurate mimic (moderate level of accuracy)
Myrmarachne cf. augusta Madagascar CAS124	0.695837	0.451636	0.480553	0.0676018	0.334	0.13073	0.182168	0.233102	0.292297	0.318658	accurate mimic
Myrmarachne cf. augusta Madagascar CAS141	0.735971	0.401772	0.443763	0	0.667	0.0658106	0.113329	0	0	0.269738	inaccurate mimic (moderate level of accuracy)
Myrmarachne cf. augusta Madagascar CAS170	0.696524	0.407229	0.427335	0.0235399	0.667	0.133163	0.104675	0	0	0.273274	inaccurate mimic (moderate level of accuracy)
Myrmarachne cf. cowani Madagascar CAS106	0.775172	0.534694	0.71637	0.151177	0.667	0.334898	0.293233	0.332824	0.247143	0.450279	accurate mimic
Myrmarachne cf. cowani Madagascar CAS115	0.727124	0.567458	0.602475	0.145368	0.667	0.257426	0.226238	0.0478049	0	0.360099	accurate mimic
Myrmarachne cf. cowani Madagascar CAS122	0.734797	0.463995	0.66047	0.119264	0.667	0.270525	0.228137	0.236667	0.181965	0.395869	accurate mimic
Myrmarachne cf. eumenes Madagascar CAS117	0.753119	0.496198	0.651154	0.160353	0.667	0.254455	0.28753	0.138767	0	0.378731	accurate mimic
Myrmarachne cf. eumenes Madagascar CAS118	0.751566	0.528517	0.59209	0.137706	0.334	0.18589	0.267025	0.104995	0.121884	0.335964	accurate mimic
Myrmarachne cf. eumenes Madagascar CAS120	0.749326	0.469962	0.56986	0.134929	0.667	0.210775	0.232315	0.137363	0.176056	0.371954	accurate mimic
Myrmarachne cf. eumenes Madagascar CAS121	0.754163	0.552808	0.578062	0.114627	0.334	0.235096	0.205248	0.0754717	0	0.316608	accurate mimic
Myrmarachne cf. eumenes Madagascar CAS129	0.74095	0.528638	0.587379	0.134134	0.334	0.168331	0.241036	0.111656	0	0.316236	accurate mimic
Myrmarachne cf. eumenes Madagascar CAS130	0.764973	0.472548	0.68605	0.161402	0.334	0.266862	0.274228	0.108108	0.0779352	0.349568	accurate mimic
Myrmarachne cf. eumenes Madagascar CAS131	0.748485	0.51588	0.520465	0.171759	0.334	0.18863	0.24836	0.217125	0.304498	0.361023	accurate mimic
Myrmarachne cf. eumenes Madagascar CAS132	0.729323	0.53613	0.487901	0.160961	0.334	0.146018	0.265891	0.172043	0.201031	0.337033	accurate mimic
Myrmarachne cf. eumenes Madagascar CAS137	0.792986	0.541199	0.646474	0.222507	0.334	0.192893	0.327551	0.301915	0.21419	0.397079	accurate mimic
Myrmarachne cf. eumenes Madagascar CAS138	0.786957	0.552838	0.636896	0.200685	0.667	0.156716	0.292054	0.0490104	0.0796371	0.380199	accurate mimic
Myrmarachne cf. eumenes Madagascar CAS146	0.731444	0.522597	0.456796	0.104176	0.667	0.237421	0.199129	0.067938	0.209302	0.355089	accurate mimic
Myrmarachne cf. eumenes Madagascar CAS147	0.768075	0.481369	0.528715	0.132061	0.667	0.234225	0.207185	0.322777	0.313346	0.406084	accurate mimic
Myrmarachne cf. eumenes Madagascar CAS160	0.756076	0.512692	0.577204	0.130499	0.334	0.214213	0.211523	0.154828	0	0.321226	accurate mimic
Myrmarachne cf. eumenes Madagascar CAS162	0.745595	0.450179	0.523833	0.124169	0.667	0.223572	0.187732	0.254522	0.303477	0.386675	accurate mimic
Myrmarachne cf. eumenes Madagascar CAS165	0.770035	0.492577	0.485832	0.149442	0.334	0.236188	0.22884	0.291362	0.32147	0.367749	accurate mimic
Myrmarachne cf. kilifi South Africa CAS155	0.725509	0.430478	0.480445	0.0557258	0.334	0.116408	0.0914588	0.102428	0	0.259606	inaccurate mimic (moderate level of accuracy)
Myrmarachne cf. kilifi South Africa CAS156	0.71498	0.39652	0.572274	0.0263848	0.667	0.0571665	0.0754601	0.176256	0.164495	0.316726	accurate mimic
Myrmarachne cf. militaris Gabon WGB101	0.792538	0.458416	0.433975	0.0445696	0	0.190198	0.134065	0	0.162819	0.246287	inaccurate mimic (moderate level of accuracy)
Myrmarachne cf. militaris Gabon WGB117	0.756736	0.449606	0.416948	0.0385256	0.667	0.0682281	0.166667	0	0.184971	0.305409	accurate mimic
Myrmarachne cornuta Malaysia WSM106	0.737332	0.43598	0.735193	0.141579	0.334	0.240821	0.244915	0.405629	0.340548	0.401777	accurate mimic
Myrmarachne elongata Gabon WGB104	0.778163	0.491881	0.780952	0.0574655	0	0.220388	0.287607	0.162903	0.0550725	0.314937	accurate mimic
Myrmarachne elongata Gabon WGB105	0.755576	0.523791	0.698644	0.0652759	0	0.185531	0.2917	0.197917	0	0.302048	accurate mimic
Myrmarachne elongata Gabon WGB111	0.764706	0.49357	0.795352	0.0503814	0.334	0.291089	0.254816	0.132075	0	0.346221	accurate mimic
Myrmarachne erythrocephala Australia JMS115	0.705017	0.50199	0.411421	0.0515355	0.667	0.106474	0.0711431	0.0518341	0.18235	0.305418	accurate mimic
Myrmarachne erythrocephala Australia JMS119	0.708226	0.515362	0.458985	0.044327	0.667	0.122651	0.0470348	0.0171527	0.166432	0.305241	accurate mimic
Myrmarachne eumenes Madagascar CAS110	0.738274	0.555728	0.527308	0.178056	0	0.25186	0.256969	0.19863	0.332791	0.337735	accurate mimic
Myrmarachne eumenes Madagascar CAS125	0.736295	0.558476	0.52415	0.186879	0.334	0.309659	0.137187	0.137021	0.285204	0.356541	accurate mimic
Myrmarachne eumenes Madagascar CAS126	0.740536	0.499365	0.569493	0.237494	0.667	0.223913	0.252115	0.115789	0.132995	0.382078	accurate mimic
Myrmarachne eumenes Madagascar CAS133	0.726612	0.490939	0.539528	0.216687	0	0.216356	0.299353	0.266582	0.247992	0.333783	accurate mimic
Myrmarachne formicaria CRS101	0.762415	0.523988	0.516281	0.0467746	0.334	0.0451613	0	0.039557	0	0.25202	inaccurate mimic (moderate level of accuracy)
Myrmarachne helensmithae Australia TPS103	0.756126	0.465478	0.643902	0.0510204	0.334	0.193403	0.231656	0.0929678	0.107632	0.319576	accurate mimic
Myrmarachne ichneumon South Africa WGB120	0.696254	0.483226	0.700724	0.123854	0.334	0.236232	0.214107	0.281651	0.15814	0.358688	accurate mimic
Myrmarachne ichneumon South Africa WGB121	0.691529	0.496124	0.70079	0.151288	0.667	0.219851	0.206478	0.141869	0	0.363881	accurate mimic
Myrmarachne ichneumon South Africa WGB122	0.705521	0.552888	0.623107	0.108313	0.667	0.166309	0.237416	0	0	0.340062	accurate mimic
Myrmarachne luctuosa Australia MUS401	0.80756	0.513539	0.592257	0.0427557	0.667	0.163212	0	0.0938303	0.0949464	0.330567	accurate mimic
Myrmarachne luctuosa Australia SRS102	0.835553	0.516268	0.585136	0.0453924	0.667	0.15371	0	0.0940171	0.0839002	0.33122	accurate mimic
Myrmarachne macaulayi Australia TPS104	0.807631	0.522682	0.586502	0.0571564	0.667	0.229036	0.32438	0.11204	0.301813	0.400916	accurate mimic
Myrmarachne macaulayi Australia TPS310	0.829787	0.425971	0.62035	0.0659654	0.667	0.257104	0.339323	0.122951	0.309327	0.404198	accurate mimic
Myrmarachne macleayana Australia JMS120	0.785124	0.520858	0.501718	0.0652616	0.667	0.241058	0.136816	0.0360624	0.0758621	0.33664	accurate mimic
Myrmarachne macleayana Australia JMS122	0.761905	0.514471	0.519525	0.0838353	0.667	0.227106	0.14446	0.0440835	0.104594	0.340775	accurate mimic
Myrmarachne macleayana Australia WPS201	0.699102	0.441203	0.264943	0.056131	0.334	0.23634	0.140294	0	0.197809	0.263313	inaccurate mimic (moderate level of accuracy)
Myrmarachne macleayana Australia WPS202	0.751969	0.514844	0.341829	0.0413325	0.67	0.195786	0.202169	0.159657	0	0.319732	accurate mimic
Myrmarachne macleayana Australia WPS203	0.772727	0.507151	0.43426	0.0547272	0.334	0.25	0.1875	0	0	0.282263	inaccurate mimic (moderate level of accuracy)
Myrmarachne macleayana f. robsoni Australia AMS129	0.757887	0.442526	0.29801	0.0776856	0.334	0.228252	0.119634	0.122345	0	0.264482	inaccurate mimic (moderate level of accuracy)
Myrmarachne melanocephala Malaysia WSM121	0.782288	0.513135	0.469902	0.125125	0.334	0.315371	0.310441	0.26573	0	0.346221	accurate mimic
Myrmarachne melanocephala Malaysia WSM122	0.787381	0.497613	0.524476	0.104184	0.334	0.363261	0.346793	0.284884	0	0.360288	accurate mimic
Myrmarachne sensu lato China WCM101	0.778116	0.506744	0.348564	0.0760563	0.667	0.229244	0.225586	0.271782	0.190381	0.365941	accurate mimic
Myrmarachne sensu lato China WCM102	0.742857	0.560957	0.599628	0.19286	0.667	0.404844	0.262351	0.244012	0	0.408279	accurate mimic
Myrmarachne sensu lato China WCM103	0.759965	0.492587	0.716528	0.201638	0.667	0.332143	0.34843	0.371281	0.338762	0.469815	accurate mimic
Myrmarachne sensu lato China WCM104	0.755847	0.480371	0.418712	0.122213	0.667	0.310345	0.328523	0	0	0.342557	accurate mimic
Myrmarachne sensu lato China WCM105	0.778855	0.459484	0.504614	0.0868635	0.334	0.274949	0.261307	0.378468	0.310784	0.376592	accurate mimic
Myrmarachne sensu lato China WCM107	0.755773	0.428632	0.547177	0.0622627	0.667	0.203976	0.358364	0.328605	0.327071	0.408762	accurate mimic
Myrmarachne sensu lato E Pakistan CAS103	0.732143	0.21574	0.240834	0.0892283	0.334	0.274662	0.280702	0	0	0.240812	inaccurate mimic (moderate level of accuracy)
Myrmarachne sensu lato E Pakistan CAS154	0.754746	0.391153	0.489362	0.0290433	0.667	0.0856269	0.152964	0.181665	0	0.305729	accurate mimic
Myrmarachne sensu lato Ecuador WEC101	0.754829	0.468857	0.568911	0.0516169	0.334	0.0615672	0.139175	0.183028	0	0.284665	inaccurate mimic (moderate level of accuracy)
Myrmarachne sensu lato Ecuador WEC102	0.705426	0.397834	0.448784	0.039916	0.334	0.0759931	0.161871	0	0.205882	0.263301	inaccurate mimic (moderate level of accuracy)
Myrmarachne sensu lato Ecuador WEC103	0.758344	0.440621	0.538816	0.0427296	0.334	0.0698052	0.190591	0.268007	0	0.293657	inaccurate mimic (moderate level of accuracy)
Myrmarachne sensu lato Ecuador WEC104	0.692393	0.438632	0.471533	0.0444339	0.334	0.16989	0.136201	0.218615	0.231123	0.304091	accurate mimic
Myrmarachne sensu lato Ecuador WEC105	0.763089	0.416449	0.49835	0.0499149	0.334	0.059322	0.1566	0.28839	0	0.285124	inaccurate mimic (moderate level of accuracy)
Myrmarachne sensu lato Ecuador WEC106	0.72578	0.38522	0.432917	0.0498512	0.334	0.109533	0.158568	0	0.149931	0.260645	inaccurate mimic (moderate level of accuracy)
Myrmarachne sensu lato Ecuador WEC108	0.724242	0.459016	0.533856	0.107999	0.334	0.140115	0.185455	0.126227	0	0.290101	inaccurate mimic (moderate level of accuracy)
Myrmarachne sensu lato Ecuador WEC109	0.704545	0.450237	0.431659	0.0480649	0.334	0.113597	0.182266	0.210393	0	0.274974	inaccurate mimic (moderate level of accuracy)
Myrmarachne sensu lato Malaysia WSM117	0.794913	0.585021	0.326241	0.0582564	0.334	0.390977	0.293738	0.156678	0	0.326647	accurate mimic
Myrmarachne sensu lato Malaysia WSM119	0.754902	0.340592	0.26087	0.0826347	0	0.354128	0.157199	0	0	0.216703	inaccurate mimic (moderate level of accuracy)
Myrmarachne sensu lato Panamá WEC111	0.775618	0.471516	0.49646	0.0340281	0.667	0.156313	0.21476	0.253616	0	0.341035	accurate mimic
Myrmarachne sensu lato Panamá WEC112	0.781987	0.468476	0.458809	0.0350448	0.334	0.106754	0.155684	0.359215	0.226827	0.3252	accurate mimic
Myrmarachne sensu lato Papua New Guinea WNG101	0.746398	0.397756	0.580161	0.0565291	0	0.222222	0.214286	0.158951	0.127747	0.278228	inaccurate mimic (moderate level of accuracy)
Myrmarachne sensu lato Papua New Guinea WNG102	0.739232	0.405489	0.517169	0.0209933	0.334	0.145674	0.142857	0.13879	0	0.271578	inaccurate mimic (moderate level of accuracy)
Myrmarachne sensu lato Papua New Guinea WNG103	0.736771	0.465116	0.492308	0.0482718	0.667	0.158479	0.179634	0.290682	0	0.337584	accurate mimic
Myrmarachne sensu lato Papua New Guinea WNG104	0.755031	0.538761	0.305247	0.0785914	0.334	0.254526	0.23662	0	0	0.278086	inaccurate mimic (moderate level of accuracy)
Myrmarachne sensu lato Papua New Guinea WNG105	0.793215	0.5236	0.330599	0.092401	0.334	0.212751	0.138462	0.163878	0	0.287656	inaccurate mimic (moderate level of accuracy)
Myrmarachne sensu lato Papua New Guinea WNG106	0.77461	0.417216	0.381847	0.0630802	0	0.288535	0.222888	0	0.178106	0.258476	inaccurate mimic (moderate level of accuracy)
Myrmarachne sensu lato Papua New Guinea WNG107	0.798421	0.534664	0.239302	0.0646881	0.334	0.294643	0.184349	0	0	0.27223	inaccurate mimic (moderate level of accuracy)
Myrmarachne sensu lato Phillipine Islands: Leyte CAS157	0.808537	0.656057	0.530082	0.0925197	0	0.332819	0.418161	0.15966	0	0.333093	accurate mimic
Myrmarachne sensu lato Phillipine Islands: Leyte CAS158	0.80972	0.580149	0.450557	0.0841564	0.667	0.45203	0.440773	0.224823	0	0.412134	accurate mimic
Myrmarachne sensu lato Singapore CAS172	0.799194	0.398321	0.263639	0.061851	0	0.2047	0.0609805	0	0	0.198743	inaccurate mimic (moderate level of accuracy)
Myrmarachne sensu lato Singapore WMS201	0.730366	0.417154	0.678848	0.164051	0.667	0.266409	0.284281	0.248908	0.242529	0.411061	accurate mimic
Myrmarachne sensu lato Singapore WMS202	0.754783	0.46848	0.581406	0.111452	0.667	0.302804	0.265891	0.273322	0.276273	0.411268	accurate mimic
Myrmarachne sensu lato Singapore WMS203	0.766832	0.447645	0.586752	0.14172	0.667	0.299595	0.261963	0.242325	0.264117	0.408661	accurate mimic
Myrmarachne sensu lato Singapore WMS204	0.723568	0.503883	0.66247	0.181507	0.667	0.198228	0.274783	0.484935	0.394705	0.454564	accurate mimic
Myrmarachne sensu lato Singapore WMS205	0.758651	0.519727	0.59298	0.126303	0.667	0.333333	0.292259	0.333333	0.128337	0.41688	accurate mimic
Myrmarachne sensu lato Singapore WMS206	0.758197	0.505838	0.529464	0.137293	0.667	0.321275	0.29497	0.472626	0.341556	0.44758	accurate mimic
Myrmarachne sensu lato Singapore WMS207	0.781818	0.55084	0.296233	0.0359309	0.334	0.3	0.323667	0	0	0.291388	inaccurate mimic (moderate level of accuracy)
Myrmarachne sensu lato Singapore WMS208	0.710236	0.485549	0.403202	0.0242062	0.334	0.263245	0.283146	0.132588	0.186585	0.31364	accurate mimic
Myrmarachne sensu lato Singapore WMS209	0.759508	0.552644	0.446492	0.0394089	0.334	0.318653	0.28754	0.137026	0.099872	0.330572	accurate mimic
Myrmarachne sensu lato Singapore WMS210	0.762077	0.391642	0.315975	0.0429675	0	0	0.140334	0	0	0.183666	inaccurate mimic (low level of accuracy)
Myrmarachne sensu lato Singapore WMS211	0.771453	0.529536	0.3701	0.0261372	0.334	0.236196	0.301345	0.0493333	0.224684	0.315865	accurate mimic
Myrmarachne sensu lato Singapore WMS212	0.738397	0.503659	0.445388	0.0455733	1	0.190818	0.217445	0.25	0	0.376809	accurate mimic
Myrmarachne sensu lato Singapore WMS213	0.707353	0.497166	0.608753	0.131489	0.667	0.239938	0.291995	0.419072	0.333333	0.4329	accurate mimic
Myrmarachne sensu lato Singapore WMS214	0.764762	0.440481	0.560578	0.130374	0.667	0.290416	0.302789	0.321513	0.31071	0.420958	accurate mimic
Myrmarachne sensu lato Singapore WMS215	0.760307	0.506121	0.523571	0.139556	0.667	0.291405	0.284615	0.277339	0	0.383324	accurate mimic
Myrmarachne sensu lato Singapore WMS216	0.781726	0.475334	0.591096	0.114826	0.667	0.233361	0.218327	0.311569	0.234879	0.403124	accurate mimic
Myrmarachne sensu lato Singapore WMS217	0.758432	0.482618	0.491035	0.146069	0.334	0.319168	0.324111	0.242337	0	0.344197	accurate mimic
Myrmarachne sensu lato Singapore WMS218	0.75729	0.51419	0.474168	0.114401	0.667	0.313072	0.292852	0.153788	0	0.365196	accurate mimic
Myrmarachne sensu lato Singapore WMS219	0.760376	0.514236	0.547224	0.119279	0.667	0.388582	0.311867	0.27248	0	0.397894	accurate mimic
Myrmarachne sensu lato Singapore WMS220	0.790842	0.472013	0.219268	0.0394313	0	0.196497	0	0	0	0.190895	inaccurate mimic (low level of accuracy)
Myrmarachne sensu lato Singapore WMS221	0.763469	0.51812	0.330827	0.0335229	0.334	0.28135	0.299647	0.163743	0	0.302742	accurate mimic
Myrmarachne sensu lato Singapore WMS222	0.716303	0.484425	0.662568	0.156744	0.667	0.187761	0.305208	0.455856	0.379009	0.446097	accurate mimic
Myrmarachne sensu lato Singapore WMS223	0.776892	0.543618	0.431742	0.040827	0.667	0.278986	0.289738	0.118194	0.164497	0.367944	accurate mimic
Myrmarachne sensu lato Singapore WMS224	0.787726	0.550705	0.363409	0.0262364	0.334	0.313268	0.272267	0	0	0.294179	inaccurate mimic (moderate level of accuracy)
Myrmarachne sensu lato Singapore WMS225	0.766473	0.512984	0.524659	0.121961	0.667	0.351016	0.277972	0.315789	0.26087	0.42208	accurate mimic
Myrmarachne sensu lato Singapore WMS226	0.759892	0.519486	0.405237	0.0324642	0.334	0.234773	0.275763	0.145499	0.171908	0.319891	accurate mimic
Myrmarachne sensu lato Singapore WMS227	0.784496	0.407953	0.303198	0.0335092	0	0.269027	0.242123	0	0.128861	0.241019	inaccurate mimic (moderate level of accuracy)
Myrmarachne sensu lato Singapore WMS228	0.732474	0.515244	0.588042	0.126534	0.667	0.350222	0.298393	0.295909	0	0.397091	accurate mimic
Myrmarachne sensu lato Singapore WMS231	0.792659	0.43869	0.201421	0.0426357	0	0.222222	0	0	0	0.188625	inaccurate mimic (low level of accuracy)
Myrmarachne sensu lato Singapore WMS232	0.796679	0.368844	0.283162	0.0555861	0	0.20458	0	0	0	0.189872	inaccurate mimic (low level of accuracy)
Myrmarachne sensu lato Singapore WSM102	0.776166	0.438062	0.534335	0.0556913	0.334	0.223553	0.195556	0.155527	0.108295	0.313465	accurate mimic
Myrmarachne sensu lato Singapore WSM104	0.765873	0.407389	0.495963	0.0562198	0.334	0.181467	0.217763	0.1738	0.170481	0.311439	accurate mimic
Myrmarachne sensu lato Singapore WSM105	0.750617	0.470096	0.436034	0.0536143	0.667	0.208955	0.200903	0.162741	0	0.327773	accurate mimic
Myrmarachne sensu lato Singapore WSM111	0.78865	0.441971	0.522412	0.131808	0.667	0.263	0.252971	0.26206	0.248045	0.397546	accurate mimic
Myrmarachne sensu lato Singapore WSM116	0.724714	0.372566	0.70428	0	0	0.0890585	0.0985155	0	0	0.221015	inaccurate mimic (moderate level of accuracy)
Myrmarachne sensu lato Singapore WSM118	0.701734	0.439783	0.461205	0.0431775	0	0.125448	0.0837004	0	0	0.206116	inaccurate mimic (moderate level of accuracy)
Myrmarachne sensu lato Singapore WSM123	0.761688	0.417164	0.335091	0.0314977	0	0.242403	0.142766	0	0.118241	0.22765	inaccurate mimic (moderate level of accuracy)
Myrmarachne smaragdina Australia TPS307	0.836519	0.553052	0.579657	0.0889961	0.667	0.343137	0.213008	0.254826	0.163102	0.411033	accurate mimic
Myrmarachne sp. (formicaria group) Gabon WGB108	0.740373	0.442056	0.519777	0.0514988	0.334	0.14625	0.272556	0.287215	0.270302	0.340448	accurate mimic
Myrmarachne sp. (formicaria group) Gabon WGB109	0.718232	0.445186	0.546529	0.0497123	0.334	0.204489	0.260309	0.419062	0.324647	0.366907	accurate mimic
Myrmarachne sp. (formicaria group) Gabon WGB110	0.753465	0.488214	0.395379	0.0619137	0.667	0.316418	0.219663	0.177721	0.163663	0.360382	accurate mimic
Myrmarachne sp. (formicaria group) Gabon WGB112	0.73743	0.459963	0.552911	0.0462642	0.334	0.130761	0.259483	0.320475	0.291053	0.348038	accurate mimic
Myrmarachne sp. (formicaria group) Gabon WGB116	0.796558	0.439433	0.424371	0.0287611	0	0.227679	0.151596	0	0.258737	0.258571	inaccurate mimic (moderate level of accuracy)
Myrmarachne sp. (tristis group) Gabon WGB103	0.732993	0.417076	0.537688	0.0767331	0.667	0.17352	0.254699	0.38476	0.280936	0.391712	accurate mimic
Myrmarachne sp. (tristis group) Gabon WGB107	0.733032	0.433443	0.550668	0.0621547	0.667	0.18525	0.24438	0.325871	0.350288	0.394676	accurate mimic
Myrmarachne sp. (tristis group) Gabon WGB118	0.746798	0.49345	0.713874	0.0634246	0.334	0.239913	0.289655	0.336508	0.336272	0.394877	accurate mimic
Myrmarachne sp. (tristis group) Ghana WGB119	0.743902	0.418237	0.524546	0.0671043	0.667	0.176784	0.25394	0.327051	0.326599	0.389463	accurate mimic
Myrmarachne sp. (tristis group) Madagascar CAS135	0.756906	0.476219	0.508923	0.0849474	0.667	0.263675	0.172531	0.295209	0.302005	0.391935	accurate mimic
Myrmarachne sp. (volatilis group) Gabon WGB102	0.715851	0.524131	0.261411	0.0110436	0	0.181193	0.195035	0	0	0.209852	inaccurate mimic (moderate level of accuracy)
Myrmarachne sp. (volatilis group) Gabon WGB106	0.743222	0.408441	0.439931	0.0374028	0.334	0.191606	0.165708	0.2966	0	0.290768	inaccurate mimic (moderate level of accuracy)
Myrmarachne sp. (volatilis group) Gabon WGB113	0.71869	0.394737	0.449336	0.0463193	0.334	0.213942	0.163418	0.233209	0.253394	0.311894	accurate mimic
Myrmarachne sp. (volatilis group) Gabon WGB114	0.721168	0.398268	0.415108	0.0261087	0.334	0.175987	0.146283	0.257364	0.258312	0.303622	accurate mimic
Myrmarachne sp. (volatilis group) Gabon WGB115	0.666667	0.434673	0.437811	0.0969199	0.667	0.186441	0.194074	0.0840336	0.148673	0.324032	accurate mimic
Myrmarachne sp. (volatilis group) Madagascar CAS113	0.751832	0.489981	0.458773	0.0243136	0.334	0.136419	0	0	0	0.243924	inaccurate mimic (moderate level of accuracy)
Myrmarachne sp. (volatilis group) Madagascar CAS116	0.753157	0.481	0.645841	0.0446231	0	0.141901	0.0973025	0.172775	0	0.259622	inaccurate mimic (moderate level of accuracy)
Myrmarachne sp. (volatilis group) Madagascar CAS163	0.769044	0.475614	0.564391	0.0402309	0.334	0.190901	0.171593	0.259623	0.0928918	0.322032	accurate mimic
Myrmarachne sp. Australia HPS102	0.728953	0.503378	0.576119	0.0566249	0.334	0.20038	0.210884	0	0	0.290038	inaccurate mimic (moderate level of accuracy)
Myrmarachne sp. Australia PAS101	0.721709	0.50765	0.52036	0.0346162	0.334	0.222103	0.205273	0.169691	0	0.301711	accurate mimic
Myrmarachne sp. Australia PAS104	0.718784	0.501345	0.523228	0.0507463	0.67	0.241627	0.171763	0.174174	0	0.339074	accurate mimic
Myrmarachne sp. Australia PAS105	0.737317	0.495243	0.517969	0.0586656	0.67	0.213555	0.183532	0.158168	0	0.337161	accurate mimic
Myrmarachne sp. Australia PAS106	0.728238	0.489869	0.543422	0.0427484	0.67	0.237714	0.176523	0.124883	0	0.334822	accurate mimic
Myrmarachne sp. indet. Madagascar CAS104	0.800298	0.584953	0.798639	0.0441383	0.334	0	0	0	0	0.28467	inaccurate mimic (moderate level of accuracy)
Myrmarachne sp. indet. Madagascar CAS164	0.661742	0.410256	0.390965	0.0372563	0	0.0724534	0.100715	0	0	0.185932	inaccurate mimic (low level of accuracy)
Myrmarachne striatipes Australia AMS127	0.74812	0.465167	0.576514	0.0448119	0.334	0.0661157	0.0748718	0.206691	0	0.279588	inaccurate mimic (moderate level of accuracy)
Myrmarachne zabkai Australia AMS128	0.716981	0.405337	0.526674	0.0372932	0	0.199554	0.188823	0.268194	0.20221	0.282785	inaccurate mimic (moderate level of accuracy)
Myrmatheca alticephalon Malaysia WSM107	0.818244	0.463761	0.368296	0.0732815	0.334	0.469754	0.226689	0	0	0.306003	accurate mimic
Myrmatheca alticephalon Malaysia WSM112	0.827209	0.552874	0.413168	0.0957007	0.667	0.475824	0.298332	0.143128	0	0.385915	accurate mimic
Myrmele cf. peckhami Madagascar CAS149	0.769704	0.517207	0.693242	0.0223393	0	0.180538	0.198347	0	0	0.264598	inaccurate mimic (moderate level of accuracy)
Myrmele cf. peckhami Madagascar CAS161	0.748538	0.462602	0.663558	0.0485978	0.667	0.228972	0.20121	0.37819	0.364356	0.418114	accurate mimic
Myrmele cf. peckhami Madagascar CAS166	0.748433	0.461667	0.687212	0.0305173	0.667	0.236749	0.235798	0.358389	0.217441	0.404801	accurate mimic
Myrmele cf. rufescens Madagascar CAS128	0.694444	0.344214	0.499293	0.0237421	0.334	0	0	0	0	0.210633	inaccurate mimic (moderate level of accuracy)
Myrmele cf. rufescens Madagascar CAS140	0.69697	0.412548	0.555845	0.0236445	0.334	0	0.101942	0	0	0.236105	inaccurate mimic (moderate level of accuracy)
Myrmele peckhami Madagascar CAS142	0.749296	0.431757	0.677941	0.0672932	0.667	0.205854	0.196232	0.186966	0.124429	0.367419	accurate mimic
Myrmele peckhami Madagascar CAS143	0.766823	0.477665	0.47362	0.0609952	0.667	0.180685	0.136534	0.0888755	0	0.316911	accurate mimic
Myrmele rufescens Madagascar CAS119	0.700117	0.436799	0.498367	0.0162952	0.334	0	0.0742081	0	0	0.228865	inaccurate mimic (moderate level of accuracy)
Myrmele sp. Madagascar CAS171	0.703067	0.419441	0.296228	0.0147267	0	0	0	0	0	0.159274	inaccurate mimic (low level of accuracy)
Opisthoncus quadratarius Australia SHS108	0.698637	0.133665	0.312634	0	0	0	0	0	0	0.127215	outgroup
Opisthoncus sp. Australia TBS101	0.669348	0.264632	0.513927	0	0	0	0	0	0	0.160879	outgroup
Papuamyr omhifosga Papua New Guinea WLV101	0.696552	0.44967	0.490658	0.0693333	0	0.0916442	0	0.430168	0.38756	0.290621	inaccurate mimic (moderate level of accuracy)
Rhombonotus gracilis Australia JMS126	0.750663	0.37868	0.418359	0.0441048	0.667	0.164948	0.0408497	0.143701	0.170391	0.308744	accurate mimic
Tomocyrba sp. Madagascar CAS173	0.70428	0.296866	0.221554	0.0424746	0.334	0	0	0	0	0.177686	outgroup
Tomocyrba sp. Madagascar CAS174	0.716518	0.281789	0.332363	0.0457119	0.334	0	0	0	0	0.190042	outgroup

## Sheet: Raw data (Castianeirinae)
	Thin Legs				Elongated Prosoma				Elongated Opisthosoma				Elongated Pedicel			Improved colouration		Degree of Lateral Prosomal Constriction				Degree of Dorsal Prosomal Constriction				Degree of Lateral Opisthosomal Constriction				Degree of Dorsal Opisthosomal Constriction
	Thin legs				Elongated cephalothorax				Elongated abdomen				Elongated pedicel			Illusion by colouration		Lateral cephalothorax constriction				Dorsal cephalothorax constriction				Lateral abdomen constriction				Dorsal abdomen constriction
Sample name / Unique I.D.	Leg III Femur: width	Leg III Femur: length	Leg III Femur: ratio (width/length)	1 - Leg III Femur ratio	Cephalothorax: width	Cephalothorax: length	Cephalothorax: ratio (width/length)	1 - Cephalothorax ratio	Abdomen: width	Abdomen: length	Abdomen: ratio (width/length)	1 - Abdomen ratio	Pedicel: length	Body length	Pedicel length/body length	Note on illusion by colouration	Illusion by colouration score	Constriction height	Cephalothorax height	Constriction height/Cephalothorax height: ratio	1 - Constriction height/Cephalothorax height: ratio	Constriction width	Cephalothorax width	Constriction width/Cephalothorax width: ratio	1 - Constriction width/Cephalothorax width: ratio	Constriction height	Abdomen height	Constriction height/Abdomen height: ratio	1 - Constriction height/Abdomen height: ratio	Constriction width	Abdomen width	Constriction width/Abdomen width: ratio	1 - Constriction width/Abdomen width: ratio	Mimic Accuracy
Aetius nocturnus Thailand 16734	0.439	2.03	0.216256	0.783744	2.185	3.703	0.590062	0.409938	1.785	3.71	0.481132	0.518868	0.243	7.656	0.0317398	Pale bands on abdomen	0.33	0	1.063	0	0	0	2.185	N/A	0	1.103	1.148	0.960801	0.0391986	1.462	1.785	0.819048	0.180952	0.254938
Apochinomma formicaeforme South Africa MRS106	0.438	1.629	0.268877	0.731123	1.96	3.88	0.505155	0.494845	2.267	3.507	0.646421	0.353579	0.267	7.654	0.0348837	Two broad dense transverse bands of white feathery setae at one-third and two-thirds abdomen length (Haddad 2013)	0.33	1.043	1.137	0.917326	0.0826737	0	1.96	N/A	0	0	1.483	N/A	0	0	2.267	N/A	0	0.225234
Apochinomma formicaeforme South Africa MRS115	0.382	1.407	0.2715	0.7285	1.96	3.8	0.515789	0.484211	3.213	3.84	0.836719	0.163281	0.414	8.054	0.051403	Dense band of white feathery setae behind midpoint (Haddad 2013)	0.33	0.777	0.813	0.95572	0.0442804	0	1.96	N/A	0	0	1.265	N/A	0	0	3.213	N/A	0	0.200186
Austrophaea zebra South Africa CHS101	0.352	1.145	0.307424	0.692576	1.958	2.449	0.79951	0.20049	1.809	2.922	0.619097	0.380903	0	5.371	0	-	0	0	0.607	N/A	0	0	1.958	N/A	0	0	1.378	N/A	0	0	1.809	N/A	0	0.141552
Battalus byrneae Australia Q00002	0.602	2.427	0.248043	0.751957	2.359	3.463	0.681201	0.318799	3.64	5.068	0.718232	0.281768	0.147	8.678	0.0169394	-	0	0	N/A	N/A	0	0	2.359	N/A	0	0	N/A	N/A	0	0	3.64	N/A	0	0.152163
Battalus diadens Australia AMS117	0.633	2.666	0.237434	0.762566	2.973	3.823	0.777662	0.222338	2.521	4.049	0.622623	0.377377	0.129	8.001	0.016123	-	0	0	1.185	N/A	0	0	2.973	N/A	0	0	1.949	N/A	0	0	2.521	N/A	0	0.153156
Cambalida dippenaarae Botswana MRS121	0.742	2.695	0.275325	0.724675	1.631	2.288	0.71285	0.28715	1.342	2.135	0.628571	0.371429	0.18	4.603	0.0391049	-	0	0	0.977	N/A	0	0	1.631	N/A	0	0	1.123	N/A	0	0	1.342	N/A	0	0.15804
Cambalida dippenaarae Botswana MRS128	0.492	1.587	0.310019	0.689981	1.982	2.676	0.740658	0.259342	2.315	3.158	0.733059	0.266941	0.093	5.927	0.0156909	-	0	0	1.092	N/A	0	0	1.982	N/A	0	0	1.779	N/A	0	0	2.315	N/A	0	0.136884
Castianeira cingulata United States 136939	0.396	1.337	0.296185	0.703815	1.735	2.885	0.601386	0.398614	1.67	2.92	0.571918	0.428082	0.309	6.114	0.0505397	Pale bands on abdomen	0.33	0	N/A	N/A	0	0	1.735	N/A	0	0	N/A	N/A	0	0	1.67	N/A	0	0.212339
Castianeira coquito Argentina MRS129	0.176	0.665	0.264662	0.735338	0.85	1.24	0.685484	0.314516	1.105	1.536	0.719401	0.280599	0.08	2.856	0.0280112	-	0	0	0.396	N/A	0	0	0.85	N/A	0	0	0.945	N/A	0	0	1.105	N/A	0	0.150941
Castianeira gertschi United States 137106	0.521	1.555	0.335048	0.664952	2	2.966	0.674309	0.325691	2.603	3.322	0.783564	0.216436	0.224	6.512	0.034398	Two bands of white stripes on abdomen	0.33	0	N/A	N/A	0	0	2	N/A	0	0	N/A	N/A	0	0	2.603	N/A	0	0.174609
Castianeira longipalpa United States 126957	0.371	0.952	0.389706	0.610294	1.525	2.473	0.61666	0.38334	2.065	3.59	0.575209	0.424791	0.207	6.27	0.0330144	Pale bands on abdomen	0.33	0	N/A	N/A	0	0	1.525	N/A	0	0	N/A	N/A	0	0	2.065	N/A	0	0.197938
Castianeira shaxianensis Taiwan MRS111	0.308	1.235	0.249393	0.750607	1.264	2.164	0.584104	0.415896	1.783	2.775	0.642523	0.357477	0.209	5.148	0.0405983	White markings on abdomen	0.334	0	0.693	N/A	0	0	1.264	N/A	0	0	1.336	N/A	0	0	1.783	N/A	0	0.210953
Castianeira shaxianensis Taiwan MRS125	0.449	1.629	0.275629	0.724371	1.705	3.051	0.558833	0.441167	2.321	3.859	0.601451	0.398549	0.193	7.103	0.0271716	White markings on abdomen	0.334	0	0.853	N/A	0	0	1.705	N/A	0	0	2.071	N/A	0	0	2.321	N/A	0	0.213918
Castianeira shaxianensis Taiwan MRS131	0.381	1.564	0.243606	0.756394	1.578	2.811	0.561366	0.438634	1.422	3.276	0.434066	0.565934	0.157	6.244	0.0251441	White markings on abdomen	0.334	0	0.894	N/A	0	0	1.578	N/A	0	1.129	1.385	0.815162	0.184838	0	1.422	N/A	0	0.256105
Castianeira sp. Bolivia MRS124	0.577	2.119	0.272298	0.727702	2.338	3.585	0.652162	0.347838	2.754	4.57	0.602626	0.397374	0.338	8.493	0.0397975	-	0	0	0.995	N/A	0	0	2.338	N/A	0	0	2.58	N/A	0	0	2.754	N/A	0	0.168079
Castianeira sp. Panamá MRS133	0.506	1.882	0.268863	0.731137	2.086	3.511	0.594133	0.405867	2.647	5.166	0.512389	0.487611	0.187	8.864	0.0210966	White patches on sides of abdomen at the midpoint	0.33	0	1.191	N/A	0	0	2.086	N/A	0	0	2.213	N/A	0	0	2.647	N/A	0	0.219524
Castianeira sp. South Africa CHS105	0.214	0.91	0.235165	0.764835	1.053	1.61	0.654037	0.345963	0.975	1.775	0.549296	0.450704	0.108	3.493	0.030919	White markings on abdomen	0.334	0	0.511	N/A	0	0	1.053	N/A	0	0.549	0.616	0.891234	0.108766	0.763	0.975	0.782564	0.217436	0.250291
Castianeira sp. South Africa CHS111	0.35	1.713	0.20432	0.79568	1.61	2.651	0.607318	0.392682	1.093	2.676	0.408445	0.591555	0.135	5.462	0.0247162	-	0	0	0.871	N/A	0	0	1.61	N/A	0	0	0.839	N/A	0	0	1.093	N/A	0	0.200515
Castianeira sp. South Africa CHS112	0.42	2.08	0.201923	0.798077	1.669	2.832	0.589336	0.410664	1.697	3.183	0.533145	0.466855	0.162	6.177	0.0262263	White markings on abdomen	0.33	0	0.766	N/A	0	0	1.669	N/A	0	0.941	1.116	0.84319	0.15681	0	1.697	N/A	0	0.243181
Castianeira spinipalpis Argentina MRS101	0.413	1.586	0.260404	0.739596	1.746	2.538	0.687943	0.312057	2.021	3.148	0.641995	0.358005	0.122	5.808	0.0210055	White markings on abdomen	0.334	0	0.813	N/A	0	0	1.746	N/A	0	0	1.54	N/A	0	0	2.021	N/A	0	0.196074
Castianeira trilineata United States 142573	0.326	1.265	0.257708	0.742292	1.549	2.584	0.599458	0.400542	2	3.172	0.630517	0.369483	0.19	5.946	0.0319543	Pale bands on abdomen	0.33	0	N/A	N/A	0	0	1.549	N/A	0	1.167	1.202	0.970882	0.0291181	0	2	N/A	0	0.211488
Castianeirodes natalensis n. sp. in litt. South Africa MRS107	0.404	1.186	0.340641	0.659359	1.288	1.988	0.647887	0.352113	1.319	2.093	0.630196	0.369804	0.086	4.167	0.0206383	-	0	0	0.631	N/A	0	0	1.288	N/A	0	0	0.975	N/A	0	0	1.319	N/A	0	0.155768
Coenoptychus mutillicus South Africa MRS120	No data	No data	No data	No data	1.714	2.182	0.785518	0.214482	2.001	2.47	0.810121	0.189879	0	4.652	0	White markings on abdomen	0.33	0	N/A	N/A	0	0	N/A	N/A	0	0	N/A	N/A	0	0	N/A	N/A	0	Missing Data
Coenoptychus tropicalis South Africa MRS110	0.34	0.87	0.390805	0.609195	1.351	2.046	0.660313	0.339687	1.429	1.827	0.782157	0.217843	0	3.873	0	-	0	0	0.839	N/A	0	0	1.351	N/A	0	0	0.907	N/A	0	0	1.429	N/A	0	0.129636
Copa flavoplumosa Botswana MRS105	0.943	2.515	0.37495	0.62505	2.812	3.835	0.733246	0.266754	2.647	3.865	0.684864	0.315136	0	7.7	0	-	0	0	1.672	N/A	0	0	2.812	N/A	0	0	2.322	N/A	0	0	2.647	N/A	0	0.134104
Copa flavoplumosa South Africa CHS106	0.759	2.176	0.348805	0.651195	2.476	3.256	0.760442	0.239558	1.968	2.926	0.672591	0.327409	0.106	6.288	0.0168575	-	0	0	1.219	N/A	0	0	2.476	N/A	0	0	1.563	N/A	0	0	1.968	N/A	0	0.137224
Copa flavoplumosa Zambia MRS117	0.685	2.109	0.324798	0.675202	2.356	3.069	0.767677	0.232323	1.931	2.886	0.669092	0.330908	0.092	6.047	0.0152142	-	0	0	1.269	N/A	0	0	2.356	N/A	0	0	1.854	N/A	0	0	1.931	N/A	0	0.139294
Copa kabana Australia AMS121	0.578	2.269	0.254738	0.745262	2.025	2.745	0.737705	0.262295	1.964	2.727	0.720205	0.279795	0	5.472	0	-	0	0	0.976	N/A	0	0	2.025	N/A	0	0	1.64	N/A	0	0	1.964	N/A	0	0.143039
Copa kabana Australia AMS122	0.618	2.678	0.230769	0.769231	2.387	3.02	0.790397	0.209603	1.886	2.771	0.680621	0.319379	0.079	5.87	0.0134583	-	0	0	1.129	N/A	0	0	2.387	N/A	0	0	1.495	N/A	0	0	1.886	N/A	0	0.145741
Copa kabana Australia Q00013	0.491	1.707	0.287639	0.712361	2.548	3.444	0.739837	0.260163	1.633	3.03	0.538944	0.461056	0	6.474	0	-	0	0	N/A	N/A	0	0	2.548	N/A	0	0	N/A	N/A	0	0	1.633	N/A	0	0.159287
Copa kei South Africa MRS123	0.719	1.867	0.38511	0.61489	2.193	2.917	0.7518	0.2482	1.771	2.542	0.696696	0.303304	0	5.459	0	-	0	0	1.016	N/A	0	0	2.193	N/A	0	0	1.462	N/A	0	0	1.771	N/A	0	0.129599
Copa kei South Africa MRS132	0.457	1.44	0.317361	0.682639	1.441	2.373	0.607248	0.392752	1.853	2.833	0.654077	0.345923	0.216	5.422	0.0398377	-	0	0	0.848	N/A	0	0	1.441	N/A	0	0	1.83	N/A	0	0	1.853	N/A	0	0.16235
Copuetta erecta South Africa MRS109	0.385	1.232	0.3125	0.6875	1.404	1.856	0.756466	0.243534	1.129	1.95	0.578974	0.421026	0.08	3.886	0.0205867	-	0	0	N/A	N/A	0	0	N/A	N/A	0	0	N/A	N/A	0	0	N/A	N/A	0	0.152516
Copuetta lacustris South Africa MRS104	0.818	3.023	0.270592	0.729408	3.014	3.907	0.771436	0.228564	2.622	3.757	0.697897	0.302103	0.203	7.867	0.025804	-	0	0	1.369	N/A	0	0	3.014	N/A	0	0	2.04	N/A	0	0	2.622	N/A	0	0.142875
Copuetta lacustris South Africa MRS112	0.886	3.35	0.264478	0.735522	1.629	2.076	0.784682	0.215318	1.227	1.879	0.653007	0.346993	0.061	4.016	0.0151892	-	0	0	1.611	N/A	0	0	1.629	N/A	0	0	2	N/A	0	0	1.227	N/A	0	0.145891
Copuetta magna South Africa MRS108	1.042	3.339	0.312069	0.687931	3.377	4.566	0.739597	0.260403	3.101	3.928	0.78946	0.21054	0.218	8.712	0.025023	-	0	0	1.402	N/A	0	0	3.377	N/A	0	0	2.147	N/A	0	0	3.101	N/A	0	0.131544
Corinna sp. Panamá MRS141	0.623	2.199	0.283311	0.716689	1.399	1.958	0.714505	0.285495	1.497	2.37	0.631646	0.368354	0.13	4.458	0.0291611	White markings on abdomen	0.33	0	2.104	N/A	0	1.236	1.399	0.883488	0.116512	0	2.711	N/A	0	0	1.497	N/A	0	0.205135
Corinnidae sp. Argentina MRS126	0.5	1.209	0.413565	0.586435	1.723	2.152	0.800651	0.199349	2.536	2.893	0.876599	0.123401	0	5.045	0	-	0	0	0.876	N/A	0	0	1.723	N/A	0	0	1.331	N/A	0	0	2.536	N/A	0	0.101021
Corinnidae sp. Australia ACT101	0.518	2.215	0.23386	0.76614	2.263	3.112	0.727185	0.272815	1.945	3.198	0.608193	0.391807	0.114	6.424	0.017746	-	0	0	0.9	N/A	0	0	2.263	N/A	0	0	1.642	N/A	0	0	1.945	N/A	0	0.160945
Corinnidae sp. Australia MLS101	0.494	1.983	0.249117	0.750883	1.599	2.756	0.580189	0.419811	1.367	2.701	0.506109	0.493891	0.178	5.635	0.0315883	White patches on sides of abdomen	0.33	0	N/A	N/A	0	0	N/A	N/A	0	0	N/A	N/A	0	0	N/A	N/A	0	0.22513
Corinnomma semiglabrum Botswana MRS119	0.474	1.665	0.284685	0.715315	1.861	2.961	0.628504	0.371496	1.574	3.089	0.50955	0.49045	0.119	6.169	0.01929	-	0	0	1.074	N/A	0	0	1.861	N/A	0	0	1.131	N/A	0	0	1.574	N/A	0	0.177395
Corinnomma semiglabrum South Africa CHS103	0.53	1.714	0.309218	0.690782	1.942	3.204	0.606117	0.393883	1.718	3.054	0.562541	0.437459	0.223	6.481	0.0344083	-	0	0	1.218	N/A	0	0	1.942	N/A	0	0	1.373	N/A	0	0	1.718	N/A	0	0.172948
Corinnomma semiglabrum South Africa CHS107	0.556	1.786	0.31131	0.68869	2.113	3.151	0.670581	0.329419	2.26	3.354	0.673822	0.326178	0.259	6.764	0.038291	-	0	0	0.882	N/A	0	0	2.113	N/A	0	0	1.803	N/A	0	0	2.26	N/A	0	0.15362
Corinnomma semiglabrum South Africa MRS136	0.549	1.768	0.31052	0.68948	2.049	3.37	0.608012	0.391988	2.352	3.6	0.653333	0.346667	0.17	7.14	0.0238095	-	0	0	1.143	N/A	0	0	2.049	N/A	0	0	2.102	N/A	0	0	2.352	N/A	0	0.161327
Corinnomma semiglabrum Zambia MRS103	0.524	1.752	0.299087	0.700913	2.01	3.207	0.626754	0.373246	2.449	3.459	0.708008	0.291992	0.077	6.743	0.0114192	-	0	0	1.263	N/A	0	0	2.01	N/A	0	0	2.151	N/A	0	0	2.449	N/A	0	0.153063
Corinnomma semiglabrum/lawrencei South Africa MRS118	0.867	2.941	0.294798	0.705202	1.768	2.889	0.611976	0.388024	1.528	2.954	0.517265	0.482735	0.185	6.028	0.0306901	-	0	0	1.069	N/A	0	0	1.768	N/A	0	0	1.176	N/A	0	0	1.528	N/A	0	0.178517
Corinnomma sp. Thailand 95991	0.519	2.208	0.235054	0.764946	2.245	4.654	0.482381	0.517619	No data	No data	No data	No data	0.132	8.036	0.0164261	-	0	0	N/A	N/A	0	0	2.245	N/A	0	1.178	1.235	0.953846	0.0461538	0	N/A	N/A	0	Missing Data
Creugas gulosus Australia Q87362	0.613	2.776	0.220821	0.779179	2.841	3.724	0.762889	0.237111	3.213	4.679	0.686685	0.313315	0	8.403	0	-	0	0	N/A	N/A	0	0	2.841	N/A	0	0	N/A	N/A	0	0	3.213	N/A	0	0.147734
Disnyssus helenmirrenae Australia Q80326	0.379	1.273	0.297722	0.702278	1.96	2.52	0.777778	0.222222	1.76	2.52	0.698413	0.301587	0.099	5.139	0.0192644	-	0	0	N/A	N/A	0	0	1.96	N/A	0	0	N/A	N/A	0	0	1.76	N/A	0	0.138372
Echinax natalensis South Africa MRS116	0.428	1.334	0.32084	0.67916	1.333	1.654	0.805925	0.194075	1.088	1.77	0.614689	0.385311	0	3.424	0	-	0	0	0.607	N/A	0	0	1.333	N/A	0	0	0.887	N/A	0	0	1.088	N/A	0	0.139838
Echinax natalensis South Africa MRS140	0.407	1.424	0.285815	0.714185	1.343	1.619	0.829524	0.170476	0.967	1.66	0.58253	0.41747	0	3.279	0	-	0	0	0.643	N/A	0	0	1.343	N/A	0	0	0.773	N/A	0	0	0.967	N/A	0	0.144681
Falconina gracilis Argentina MRS134	0.596	2.235	0.266667	0.733333	2.694	3.457	0.779288	0.220712	2.902	4.081	0.7111	0.2889	0.139	7.677	0.018106	-	0	0	1.514	N/A	0	0	2.694	N/A	0	0	2.245	N/A	0	0	2.902	N/A	0	0.140117
Graptartia granulosa Zambia MRS114	0.545	1.526	0.357143	0.642857	2.138	3.253	0.657239	0.342761	3.218	4.184	0.76912	0.23088	0.149	7.586	0.0196414	White patches on sides of abdomen	0.33	0	1.231	N/A	0	0	2.138	N/A	0	0	1.549	N/A	0	0	3.218	N/A	0	0.174015
Ianduba varia Brazil IFM1010	0.739	2.3	0.321304	0.678696	2.7	3.5	0.771429	0.228571	2.05	3.8	0.539474	0.460526	0	7.3	0	-	0	0	N/A	N/A	0	0	N/A	N/A	0	0	N/A	N/A	0	0	N/A	N/A	0	0.151977
Iridonyssus formicans Australia AMS104	0.253	0.689	0.367199	0.632801	1.077	1.412	0.762748	0.237252	1.015	1.534	0.661669	0.338331	0.072	3.018	0.0238569	-	0	0	0.455	N/A	0	0	1.077	N/A	0	0	0.633	N/A	0	0	1.015	N/A	0	0.136916
Iridonyssus formicans Australia Q84598	0.204	0.676	0.301775	0.698225	1.021	1.325	0.770566	0.229434	1.005	1.251	0.803357	0.196643	0.059	2.635	0.0223909	-	0	0	N/A	N/A	0	0	1.021	N/A	0	0	N/A	N/A	0	0	1.005	N/A	0	0.12741
Iridonyssus kohouti Australia Q84637	0.214	0.614	0.348534	0.651466	1.01	1.33	0.759398	0.240602	1.41	2.25	0.626667	0.373333	0.282	3.862	0.0730192	-	0	0	N/A	N/A	0	0	1.32	N/A	0	0	0.906	N/A	0	0	1.41	N/A	0	0.148713
Kolora lynneae Australia AMS114	0.415	3.654	0.113574	0.886426	1.861	2.757	0.675009	0.324991	1.156	2.677	0.431827	0.568173	0.17	5.604	0.0303355	-	0	0	0.992	N/A	0	0	1.861	N/A	0	0	0.871	N/A	0	0	1.156	N/A	0	0.201103
Leichhardteus albofasciatus Australia AMS111	0.537	2.428	0.22117	0.77883	2.638	3.315	0.795777	0.204223	2.008	3.304	0.607748	0.392252	0.194	6.813	0.028475	-	0	0	1.017	N/A	0	0	2.638	N/A	0	0	1.951	N/A	0	0	2.008	N/A	0	0.155976
Leichhardteus albofasciatus Australia Q00014	0.584	1.664	0.350962	0.649038	2.347	3.187	0.736429	0.263571	1.803	2.879	0.626259	0.373741	0.309	6.375	0.0484706	-	0	0	N/A	N/A	0	0	2.347	N/A	0	0	N/A	N/A	0	0	1.803	N/A	0	0.148313
Leichhardteus conopalpis Australia AMS110	0.602	2.211	0.272275	0.727725	2.441	3.479	0.701638	0.298362	1.828	3.418	0.534816	0.465184	0.124	7.021	0.0176613	-	0	0	0.971	N/A	0	0	2.441	N/A	0	0	1.186	N/A	0	0	1.828	N/A	0	0.167659
Leichhardteus conopalpis Australia Q95115	0.494	1.319	0.374526	0.625474	2.939	4.187	0.701935	0.298065	2.292	4.542	0.504624	0.495376	0.133	8.862	0.0150079	-	0	0	N/A	N/A	0	0	2.939	N/A	0	0	N/A	N/A	0	0	2.292	N/A	0	0.159325
Leichhardteus strzelecki Australia AMS119	0.573	2.225	0.257528	0.742472	2.844	3.648	0.779605	0.220395	2.179	3.859	0.564654	0.435346	0	7.507	0	-	0	0	1.435	N/A	0	0	2.844	N/A	0	0	2.047	N/A	0	0	2.179	N/A	0	0.155357
Leptopicia bimaculata Australia Q98191	0.309	1.122	0.275401	0.724599	1.749	2.419	0.723026	0.276974	1.234	2.165	0.569977	0.430023	0.337	4.921	0.068482	Pair of large white ovoid spots laterally on midscute	0.33	0	N/A	N/A	0	0	1.749	N/A	0	0	N/A	N/A	0	0	1.234	N/A	0	0.203342
Mazax pax Nicaragua 79128	0.244	1.059	0.230406	0.769594	1.296	2.316	0.559585	0.440415	1.297	2.498	0.519215	0.480785	0.494	5.308	0.0930671	Pale bands on abdomen	0.334	0	N/A	N/A	0	0	1.296	N/A	0	1.021	1.173	0.870418	0.129582	1.172	1.297	0.903624	0.0963763	0.260424
Merenius alberti South Africa CHS104	0.642	1.954	0.328557	0.671443	2.292	3.761	0.609412	0.390588	2.617	4.594	0.569656	0.430344	0.358	8.713	0.041088	-	0	0	1.534	N/A	0	0	2.292	N/A	0	0	2.55	N/A	0	0	2.617	N/A	0	0.170385
Merenius alberti South Africa CHS109	0.489	1.651	0.296184	0.703816	2.192	3.332	0.657863	0.342137	1.706	3.677	0.463965	0.536035	0.285	7.294	0.0390732	-	0	0	1.293	N/A	0	0	2.192	N/A	0	0	1.461	N/A	0	0	1.706	N/A	0	0.180118
Merenius alberti South Africa CHS110	0.51	1.708	0.298595	0.701405	2.087	3.282	0.635893	0.364107	2.282	3.816	0.598008	0.401992	0.156	7.254	0.0215054	-	0	0	1.202	N/A	0	0	2.087	N/A	0	0	1.672	N/A	0	0	2.282	N/A	0	0.165445
Merenius alberti South Africa MRS102	0.458	1.524	0.300525	0.699475	1.922	3.108	0.618404	0.381596	1.539	3.304	0.465799	0.534201	0.13	6.542	0.0198716	-	0	0	1.186	N/A	0	0	1.922	N/A	0	0	1.07	N/A	0	0	1.539	N/A	0	0.181683
Messapus martini South Africa CHS108	0.749	2.852	0.262623	0.737377	2.722	3.346	0.813509	0.186491	2	3.096	0.645995	0.354005	0.135	6.577	0.0205261	-	0	0	1.386	N/A	0	0	2.722	N/A	0	0	1.927	N/A	0	0	2	N/A	0	0.144267
Messapus martini South Africa CHS113	0.867	3.36	0.258036	0.741964	3.319	4.116	0.806365	0.193635	4.029	5.45	0.739266	0.260734	0.305	9.871	0.0308986	-	0	0	1.446	N/A	0	0	3.319	N/A	0	0	3.544	N/A	0	0	4.029	N/A	0	0.136359
Messapus natalis South Africa CHS102	1.107	4.917	0.225137	0.774863	4.466	5.126	0.871245	0.128755	3.259	5.052	0.645091	0.354909	0	10.178	0	-	0	0	1.815	N/A	0	0	4.466	N/A	0	0	2.797	N/A	0	0	3.259	N/A	0	0.139836
Messapus tigris Botswana MRS130	0.691	2.448	0.282271	0.717729	1.48	1.632	0.906863	0.0931373	1.316	2.059	0.639145	0.360855	0	3.691	0	-	0	0	1.519	N/A	0	0	1.48	N/A	0	0	2.379	N/A	0	0	1.316	N/A	0	0.130191
Messapus tigris Botswana MRS138	0.803	2.727	0.294463	0.705537	3.298	3.939	0.837268	0.162732	4.534	6.366	0.712221	0.287779	0	10.305	0	-	0	0	1.573	N/A	0	0	3.298	N/A	0	0	4.055	N/A	0	0	4.534	N/A	0	0.12845
Myrmecium bifasciatum Bolivia MRS139	0.38	1.644	0.231144	0.768856	1.535	4.487	0.342099	0.657901	1.762	2.076	0.848748	0.151252	0.778	7.341	0.10598	-	0	0.609	0.994	0.612676	0.387324	0.562	1.535	0.366124	0.633876	0	1.343	N/A	0	0	1.762	N/A	0	0.300577
Nucastia supunnoides Australia AMS118	0.515	2.094	0.245941	0.754059	1.926	3.605	0.534258	0.465742	1.666	3.53	0.471955	0.528045	0.444	7.579	0.0585829	-	0	0	1.183	N/A	0	0	1.926	N/A	0	0	1.536	N/A	0	0	1.666	N/A	0	0.200714
Nyssus albopunctatus Australia Q84821	0.723	2.257	0.320337	0.679663	2.808	3.812	0.736621	0.263379	4.253	5.868	0.724778	0.275222	0	9.68	0	-	0	0	N/A	N/A	0	0	2.808	N/A	0	0	N/A	N/A	0	0	4.253	N/A	0	0.135363
Nyssus avidus Australia Q00016	0.772	2.244	0.344029	0.655971	2.707	3.644	0.742865	0.257135	3.058	3.823	0.799895	0.200105	0	7.467	0	-	0	0	N/A	N/A	0	0	2.707	N/A	0	0	N/A	N/A	0	0	3.058	N/A	0	0.12369
Nyssus coloripes Australia SHS116	0.467	1.363	0.342627	0.657373	1.869	2.375	0.786947	0.213053	2.423	3.449	0.702522	0.297478	0	5.824	0	-	0	0	N/A	N/A	0	0	1.869	N/A	0	0	N/A	N/A	0	0	2.423	N/A	0	0.129767
Nyssus coloripes Australia SHS117	0.458	1.302	0.351767	0.648233	1.874	2.399	0.781159	0.218841	2.453	3.472	0.706509	0.293491	0	5.871	0	-	0	0	N/A	N/A	0	0	N/A	N/A	0	0	N/A	N/A	0	0	N/A	N/A	0	0.128952
Nyssus coloripes Australia TBS504	0.45	1.29	0.348837	0.651163	1.88	2.42	0.77686	0.22314	2.46	3.56	0.691011	0.308989	0	5.98	0	-	0	0	N/A	N/A	0	0	1.88	N/A	0	0	N/A	N/A	0	0	2.46	N/A	0	0.131477
Nyssus loureedi Australia AMS115	0.575	2.088	0.275383	0.724617	2.327	2.92	0.796918	0.203082	1.925	3.163	0.608599	0.391401	0.113	6.196	0.0182376	-	0	0	0.866	N/A	0	0	2.327	N/A	0	0	1.859	N/A	0	0	1.925	N/A	0	0.148593
Nyssus luteofinis Australia Q50886	0.454	1.252	0.36262	0.63738	2.16	2.92	0.739726	0.260274	1.9	3.19	0.595611	0.404389	0	6.11	0	White stripe/patch on abdomen	0.33	0	N/A	N/A	0	0	2.16	N/A	0	0	N/A	N/A	0	0	1.9	N/A	0	0.181338
Nyssus semifuscus Australia AMS120	0.636	2.22	0.286486	0.713514	2.489	3.419	0.727991	0.272009	1.954	3.757	0.520096	0.479904	0.405	7.581	0.053423	-	0	0	0.989	N/A	0	0	2.489	N/A	0	0	1.847	N/A	0	0	1.954	N/A	0	0.168761
Nyssus semifuscus Australia Q84600	0.66	2.229	0.296097	0.703903	1.8	2.8	0.642857	0.357143	1.6	2.8	0.571429	0.428571	0.24	5.84	0.0410959	-	0	0	N/A	N/A	0	0	1.8	N/A	0	0	N/A	N/A	0	0	1.6	N/A	0	0.170079
Nyssus sp. Australia NBS101	0.892	2.263	0.394167	0.605833	2.974	3.963	0.750442	0.249558	2.462	3.859	0.637989	0.362011	0.231	8.053	0.028685	-	0	0	1.546	N/A	0	0	2.974	N/A	0	0	1.909	N/A	0	0	2.462	N/A	0	0.138454
Poecilipta contorqua Australia AMS108	0.291	1.21	0.240496	0.759504	1.443	2.043	0.706314	0.293686	1.36	2.403	0.565959	0.434041	0.135	4.581	0.0294695	Band of white hair in each of two posterior striae (Raven 2015)	0.33	0	0.662	N/A	0	0	1.443	N/A	0	0	1.154	N/A	0	0	1.36	N/A	0	0.205189
Poecilipta gloverae Australia AMS109	0.299	1.202	0.248752	0.751248	1.3	2.133	0.60947	0.39053	1.12	2.199	0.509322	0.490678	0.224	4.556	0.0491659	White stripe/patch on abdomen	0.33	0	0.568	N/A	0	0	1.3	N/A	0	0	0.864	N/A	0	0	1.12	N/A	0	0.223513
Poecilipta gloverae Australia Q84597	0.235	0.772	0.304404	0.695596	1.601	2.998	0.534023	0.465977	1.476	2.969	0.497137	0.502863	0.168	6.135	0.0273839	White stripe/patch on abdomen	0.33	0	N/A	N/A	0	0	1.601	N/A	0	0	N/A	N/A	0	0	1.476	N/A	0	0.224647
Poecilipta kgari Australia AMS103	0.216	0.934	0.231263	0.768737	1.062	1.891	0.561608	0.438392	0.888	1.995	0.445113	0.554887	0.069	3.955	0.0174463	Weak fringe of white hairs around medial constriction at widest point (Raven 2015)	0.33	0	0.565	N/A	0	0	1.062	N/A	0	0.694	0.718	0.966574	0.0334262	0	0.888	N/A	0	0.238099
Poecilipta kgari Australia MUS601	0.253	1.126	0.224689	0.775311	1.232	2.209	0.557718	0.442282	1.428	2.619	0.545246	0.454754	0.124	4.952	0.0250404	Weak fringe of white hairs around medial constriction at widest point (Raven 2015)	0.33	0	N/A	N/A	0	0	N/A	N/A	0	0.689	0.709	0.971791	0.0282087	0	N/A	N/A	0	0.228399
Poecilipta kohouti Australia AMS106	0.265	1.031	0.257032	0.742968	1.328	2.291	0.57966	0.42034	1.106	2.257	0.490031	0.509969	0.246	4.794	0.0513141	Transverse median constriction with few white scales	0.33	0	0.782	N/A	0	0	1.328	N/A	0	0.903	0.924	0.977273	0.0227273	1.042	1.106	0.942134	0.0578662	0.237243
Poecilipta lugubris Australia AMS102	0.276	1.016	0.271654	0.728346	1.219	2.084	0.584933	0.415067	1.115	2.308	0.483102	0.516898	0.196	4.588	0.0427201	Medial transverse constriction and narrow band of white hair anteriorly, medially and distally on scute	0.33	0	0.643	N/A	0	0	1.219	N/A	0	0.837	0.887	0.94363	0.0563698	0	1.115	N/A	0	0.232156
Poecilipta marengo Australia AMS107	0.263	1.286	0.20451	0.79549	1.268	2.117	0.598961	0.401039	1.116	2.226	0.501348	0.498652	0.317	4.66	0.0680258	-	0	0	0.565	N/A	0	0	1.268	N/A	0	0	1.085	N/A	0	0	1.116	N/A	0	0.195912
Poecilipta micaelae Australia AMS101	0.329	1.748	0.188215	0.811785	1.438	2.53	0.568379	0.431621	1.279	2.638	0.484837	0.515163	0.326	5.494	0.0593375	-	0	0	0.837	N/A	0	0	1.438	N/A	0	0	1.125	N/A	0	0	1.279	N/A	0	0.20199
Poecilipta venusta Australia AMS112	0.343	2.093	0.16388	0.83612	1.587	2.513	0.631516	0.368484	1.112	2.85	0.390175	0.609825	0.125	5.488	0.022777	-	0	0	0.849	N/A	0	0	1.587	N/A	0	0	1.014	N/A	0	0	1.112	N/A	0	0.204134
Poecilipta wallacei Australia AMS113	0.24	1.326	0.180995	0.819005	1.23	2.08	0.591346	0.408654	1.091	2.226	0.490117	0.509883	0.295	4.601	0.0641165	-	0	0	0.526	N/A	0	0	1.23	N/A	0	0	0.864	N/A	0	0	1.091	N/A	0	0.200184
Serendib suthepica Thailand 96085	0.39	1.525	0.255738	0.744262	1.293	2.655	0.487006	0.512994	1.31	2.328	0.562715	0.437285	0.112	5.095	0.0219823	-	0	0.525	0.691	0.759768	0.240232	0	1.293	N/A	0	0	0.472	N/A	0	0	1.31	N/A	0	0.217417
Serendib volans Thailand 44162	0.231	0.766	0.301567	0.698433	1.316	2.017	0.652454	0.347546	1.814	2.396	0.757095	0.242905	0.561	4.974	0.112786	-	0	0	N/A	N/A	0	0	1.316	N/A	0	0	N/A	N/A	0	0	1.814	N/A	0	0.155741
Ticopa australis Australia AMS123	0.696	2.735	0.254479	0.745521	2.632	3.403	0.773435	0.226565	2.082	3.315	0.628054	0.371946	0.204	6.922	0.0294713	-	0	0	1.062	N/A	0	0	2.632	N/A	0	0	1.735	N/A	0	0	2.082	N/A	0	0.152611

## Sheet: Raw data (Myrmarachnini)
	Thin legs				Elongated cephalothorax				Elongated abdomen				Elongated pedicel			Illusion by colouration		Lateral cephalothorax constriction				Dorsal cephalothorax constriction				Lateral abdomen constriction				Dorsal abdomen constriction
Sample name / Unique I.D.	Leg III Femur: width	Leg III Femur: length	Leg III Femur: ratio (width/length)	1 - Leg III Femur ratio	Cephalothorax: width	Cephalothorax: length	Cephalothorax: ratio (width/length)	1 - Cephalothorax ratio	Abdomen: width	Abdomen: length	Abdomen: ratio (width/length)	1 - Abdomen ratio	Pedicel: length	Body length	Pedicel length/body length	Note on illusion by colouration	Illusion by colouration score	Constriction height	Cephalothorax height	Constriction height/Cephalothorax height: ratio	1 - Constriction height/Cephalothorax height: ratio	Constriction width	Cephalothorax width	Constriction width/Cephalothorax width: ratio	1 - Constriction width/Cephalothorax width: ratio	Constriction height	Abdomen height	Constriction height/Abdomen height: ratio	1 - Constriction height/Abdomen height: ratio	Constriction width	Abdomen width	Constriction width/Abdomen width: ratio	1 - Constriction width/Abdomen width: ratio	Mimic Accuracy	Species numbers where relevant (used during data processing)
Agorioides papagena Papua New Guinea WLV103	0.216	0.993	0.217523	0.782477	0.97	2.001	0.484758	0.515242	0.95	2.358	0.402884	0.597116	0.186	4.545	0.0409241	Black markings around PLE	0.334	0.603	0.779	0.774069	0.225931	0	0.97	N/A	0	0.692	0.995	0.695477	0.304523	0	0.95	N/A	0	0.311135	-
Apricia jovialis Australia JMS102	0.278	0.881	0.315551	0.684449	1.5	2.173	0.69029	0.30971	1.452	2.513	0.577795	0.422205	0	4.749	0	-	0	0	N/A	N/A	0	0	1.5	N/A	0	0	N/A	N/A	0	0	1.452	N/A	0	0.157374	-
Astia hariola Australia JMS103	0.471	1.715	0.274636	0.725364	1.82	2	0.91	0.09	1.514	2.782	0.544213	0.455787	0	5	0	-	0	0	N/A	N/A	0	0	1.82	N/A	0	0	N/A	N/A	0	0	1.514	N/A	0	0.141239	-
Belippo anguina São Tomé and Príncipe CAS168	0.305	1.286	0.23717	0.76283	1.44	2.642	0.545042	0.454958	1.119	2.773	0.403534	0.596466	0.075	5.49	0.0136612	White markings on abdomen	0.334	0.874	1.007	0.867925	0.132075	1.276	1.44	0.886111	0.113889	0.782	0.937	0.834578	0.165422	0	1.119	N/A	0	0.285922	Myrmarachne_sensu_lato_121
Belippo/Myrmarachne sp. indet. São Tomé and Príncipe CAS151	0.272	0.969	0.280702	0.719298	1.176	2.024	0.581028	0.418972	1.466	2.278	0.643547	0.356453	0.122	4.424	0.0275769	Black markings around PLE	0.334	0.742	0.793	0.935687	0.0643127	1.062	1.176	0.903061	0.0969388	0	1.339	N/A	0	0	1.466	N/A	0	0.224172	Myrmarachne_sensu_lato_104
Belippo/Myrmarachne sp. indet. São Tomé and Príncipe CAS152	0.232	0.896	0.258929	0.741071	1.129	1.906	0.59234	0.40766	1.621	2.364	0.685702	0.314298	0.142	4.412	0.032185	Black markings around PLE	0.334	0.722	0.787	0.917408	0.0825921	1.043	1.129	0.923826	0.0761736	0	1.418	N/A	0	0	1.621	N/A	0	0.220887	Myrmarachne_sensu_lato_105
Belippo/Myrmarachne sp. indet. São Tomé and Príncipe CAS153	0.17	0.612	0.277778	0.722222	0.825	1.462	0.564295	0.435705	0.962	1.862	0.516649	0.483351	0.1	3.424	0.0292056	Black markings around PLE	0.334	0.577	0.63	0.915873	0.084127	0.734	0.825	0.889697	0.110303	0.604	0.699	0.864092	0.135908	0	0.962	N/A	0	0.259425	Myrmarachne_sensu_lato_106
Cosmophasis sp. Australia JMS107	0.231	0.878	0.263098	0.736902	1.096	1.411	0.776754	0.223246	1.407	2.45	0.574286	0.425714	0	3.861	0	-	0	0	N/A	N/A	0	0	N/A	N/A	0	0	N/A	N/A	0	0	N/A	N/A	0	0.153985	-
Cosmophasis sp. Australia QPS107	0.456	1.397	0.326414	0.673586	1.625	1.93	0.841969	0.158031	1.57	3.44	0.456395	0.543605	0	5.37	0	-	0	0	N/A	N/A	0	0	N/A	N/A	0	0	N/A	N/A	0	0	N/A	N/A	0	0.152802	-
Cosmophasis thalassina Australia QPS101	0.451	1.573	0.286713	0.713287	1.978	2.241	0.882642	0.117358	2.011	3.297	0.609948	0.390052	0	5.538	0	-	0	0	N/A	N/A	0	0	N/A	N/A	0	0	N/A	N/A	0	0	N/A	N/A	0	0.135633	-
Cytaea alburna Australia JCS407	0.587	1.811	0.32413	0.67587	2.209	2.713	0.814228	0.185772	1.936	3.432	0.564103	0.435897	0	6.145	0	-	0	0	N/A	N/A	0	0	N/A	N/A	0	0	N/A	N/A	0	0	N/A	N/A	0	0.144171	-
Cytaea alburna Australia TPS312	0.532	1.544	0.34456	0.65544	1.977	2.4	0.82375	0.17625	1.895	3.387	0.559492	0.440508	0	5.787	0	-	0	0	N/A	N/A	0	0	N/A	N/A	0	0	N/A	N/A	0	0	N/A	N/A	0	0.141355	-
Cytaea sp. Australia JCS116	0.661	2.098	0.315062	0.684938	2.448	3.109	0.787391	0.212609	1.993	3.511	0.567645	0.432355	0	6.62	0	-	0	0	N/A	N/A	0	0	N/A	N/A	0	0	N/A	N/A	0	0	N/A	N/A	0	0.147767	-
Damoetas nitidus Australia JMS108	0.162	0.611	0.265139	0.734861	0.779	1.372	0.567784	0.432216	0.789	1.695	0.465487	0.534513	0.127	3.175	0.04	White stripes on abdomen	0.334	0	N/A	N/A	0	0	0.779	N/A	0	0.703	0.724	0.970994	0.0290055	0	0.789	N/A	0	0.233844	-
Damoetas sp. Australia AMS124	0.211	0.555	0.38018	0.61982	0.969	1.451	0.667815	0.332185	1.043	1.927	0.541256	0.458744	0.143	3.521	0.0406135	-	0	0	0.602	N/A	0	0	0.969	N/A	0	0	0.777	N/A	0	0	1.043	N/A	0	0.161262	Damoetas_sp1
Damoetas sp. Australia AMS125	0.182	0.449	0.405345	0.594655	0.843	1.248	0.675481	0.324519	0.781	1.456	0.536401	0.463599	0.07	2.774	0.0252343	-	0	0	0.514	N/A	0	0	0.843	N/A	0	0	0.649	N/A	0	0	0.781	N/A	0	0.156445	Damoetas_sp2
Emertonius exasperans Malaysia WSM115	0.293	1.145	0.255895	0.744105	1.352	2.122	0.637135	0.362865	1.157	2.157	0.536393	0.463607	0.185	4.464	0.0414427	-	0	0.988	1.07	0.923364	0.0766355	1.111	1.352	0.821746	0.178254	0	1.025	N/A	0	0	1.157	N/A	0	0.207434	-
Emertonius malayanus Malaysia WSM103	0.299	1.337	0.223635	0.776365	1.313	2.368	0.554476	0.445524	1.325	1.988	0.666499	0.333501	0.155	4.511	0.0343605	White band on abdomen	0.334	1.043	1.21	0.861983	0.138017	0.982	1.313	0.747906	0.252094	0	1.139	N/A	0	0	1.325	N/A	0	0.257096	-
Emertonius sp. Malaysia WSM113	0.348	1.361	0.255694	0.744306	1.535	2.59	0.592664	0.407336	1.674	3.18	0.526415	0.473585	0.152	5.922	0.025667	-	0	1.075	1.182	0.909475	0.0905245	1.316	1.535	0.857329	0.142671	0	1.53	N/A	0	0	1.674	N/A	0	0.209343	Emertonius_sp1
Emertonius sp. Malaysia WSM120	0.287	1.228	0.233713	0.766287	1.293	2.389	0.541231	0.458769	1.539	1.985	0.775315	0.224685	0.208	4.582	0.045395	White markings on abdomen	0.334	0.831	0.975	0.852308	0.147692	1.064	1.293	0.822892	0.177108	0	1.306	N/A	0	0	1.539	N/A	0	0.239326	Emertonius_sp2
Euryattus bleekeri Australia SHS112	0.483	1.429	0.337999	0.662001	1.989	2.435	0.816838	0.183162	1.526	2.638	0.578469	0.421531	0	5.073	0	-	0	0	N/A	N/A	0	0	N/A	N/A	0	0	N/A	N/A	0	0	N/A	N/A	0	0.140744	-
Helpis minitabunda Australia KWS603	0.421	2.103	0.20019	0.79981	2.074	3.175	0.653228	0.346772	1.554	3.737	0.415842	0.584158	0	7.109	0	-	0	0	N/A	N/A	0	0	2.074	N/A	0	0	N/A	N/A	0	0	1.554	N/A	0	0.192304	-
Hispo cf. tenuis Madagascar CAS175	0.196	0.666	0.294294	0.705706	1.012	1.675	0.604179	0.395821	1.012	1.934	0.523268	0.476732	0.148	3.757	0.0393931	Black markings around PLE	0.334	0	0.631	N/A	0	0	1.012	N/A	0	0	0.708	N/A	0	0	1.012	N/A	0	0.21685	Hispo_sp1
Hispo cf. tenuis Madagascar CAS176	0.182	0.574	0.317073	0.682927	0.91	1.534	0.59322	0.40678	0.962	1.896	0.507384	0.492616	0	3.43	0	Black markings around PLE	0.334	0	0.644	N/A	0	0	0.91	N/A	0	0	0.622	N/A	0	0	0.962	N/A	0	0.212925	Hispo_sp2
Judalana lutea Australia JCS304	0.181	0.726	0.249311	0.750689	0.938	1.613	0.581525	0.418475	1.376	2.828	0.486563	0.513437	0.091	4.446	0.0204678	-	0	0.719	0.764	0.941099	0.0589005	0	0.938	N/A	0	0	N/A	N/A	0	0	1.376	N/A	0	0.195774	-
Judalana lutea Australia JMS111	0.177	0.774	0.228682	0.771318	1.007	1.779	0.566048	0.433952	1.24	2.581	0.480434	0.519566	0.089	3.936	0.0226118	-	0	0.743	0.776	0.957474	0.0425258	0	1.007	N/A	0	0	N/A	N/A	0	0	0.909	N/A	0	0.198886	-
Leviea lornae Papua New Guinea WLV102	0.244	0.934	0.261242	0.738758	1.207	1.851	0.65208	0.34792	1.17	1.991	0.587644	0.412356	0	3.842	0	-	0	0	0.902	N/A	0	0	1.207	N/A	0	0	0.976	N/A	0	0	1.17	N/A	0	0.166559	-
Ligonipedina sp. Australia CAS108	0.165	0.652	0.253067	0.746933	0.82	1.589	0.516048	0.483952	0.945	1.697	0.556865	0.443135	0.05	3.336	0.014988	White markings on abdomen and cephalothorax	0.667	0.535	0.573	0.933682	0.0663176	0	0.82	N/A	0	0.634	0.847	0.748524	0.251476	0	0.945	N/A	0	0.297089	Ligonipedina_sp1
Ligonipedina sp. Australia CAS109	0.17	0.586	0.290102	0.709898	0.824	1.492	0.552279	0.447721	0.784	1.589	0.493392	0.506608	0	3.081	0	White markings on abdomen	0.334	0.493	0.52	0.948077	0.0519231	0	0.824	N/A	0	0.52	0.731	0.711354	0.288646	0.637	0.784	0.8125	0.1875	0.280699	Ligonipedina_sp2
Ligonipes lacertosus Australia KWS605	0.171	0.755	0.22649	0.77351	0.914	1.868	0.489293	0.510707	1.04	2.109	0.493125	0.506875	0.253	4.28	0.0591121	White patches on abdomen	0.334	0.763	0.778	0.98072	0.0192802	0	0.914	N/A	0	0.538	0.778	0.691517	0.308483	0.96	1.04	0.923077	0.0769231	0.287655	-
Ligonipes lacertosus Australia SHS102	0.187	0.784	0.23852	0.76148	0.778	1.557	0.499679	0.500321	0.837	1.892	0.442389	0.557611	0.171	3.626	0.0471594	White patches on abdomen	0.334	0.682	0.71	0.960563	0.0394366	0	0.778	N/A	0	0.501	0.725	0.691034	0.308966	0.755	0.837	0.902031	0.0979689	0.294105	-
Ligonipes semitectus Australia SHS103	0.157	0.649	0.241911	0.758089	0.838	1.478	0.566982	0.433018	0.975	2.079	0.468975	0.531025	0.249	3.651	0.0682005	Stripes of lightly coloured hair on abdomen and cephalothorax	0.334	0.462	0.566	0.816254	0.183746	0	0.838	N/A	0	0.684	0.79	0.865823	0.134177	0.705	0.975	0.723077	0.276923	0.302131	-
Ligonipes semitectus Australia WWS101	0.148	0.608	0.243421	0.756579	0.923	1.553	0.594334	0.405666	1.021	2.13	0.479343	0.520657	0.21	3.966	0.0529501	Stripes of lightly coloured hair on abdomen	0.334	0.587	0.707	0.830269	0.169731	0	1.035	N/A	0	0.702	0.831	0.844765	0.155235	0.755	1.092	0.739471	0.260529	0.295039	-
Myrmage gedongensis Malaysia WSM114	0.284	1.361	0.20867	0.79133	1.369	2.507	0.546071	0.453929	1.095	2.377	0.460665	0.539335	0.171	5.055	0.0338279	-	0	0.861	1.184	0.727196	0.272804	1.112	1.369	0.812272	0.187728	0.748	1.016	0.73622	0.26378	0.721	1.095	0.658447	0.341553	0.320476	-
Myrmage sp. Malaysia WSM108	0.388	1.997	0.194291	0.805709	1.67	3.099	0.538884	0.461116	1.424	2.542	0.560189	0.439811	0.226	5.867	0.0385205	-	0	1.133	1.381	0.82042	0.17958	1.463	1.67	0.876048	0.123952	0	1.401	N/A	0	0	1.424	N/A	0	0.227632	Myrmage_sp1
Myrmage sp. Malaysia WSM109	0.363	2.091	0.173601	0.826399	1.644	2.712	0.606195	0.393805	1.413	2.479	0.569988	0.430012	0.218	5.409	0.0403032	White markings on abdomen	0.334	0.878	1.234	0.711507	0.288493	1.426	1.644	0.867397	0.132603	0	1.205	N/A	0	1.096	1.413	0.775655	0.224345	0.296662	Myrmage_sp2
Myrmage sp. Malaysia WSM110	0.36	1.883	0.191184	0.808816	1.661	3.061	0.542633	0.457367	1.423	2.394	0.594403	0.405597	0.218	5.673	0.0384276	-	0	1.096	1.4	0.782857	0.217143	1.426	1.661	0.858519	0.141481	0	1.442	N/A	0	1.254	1.423	0.881237	0.118763	0.243066	Myrmage_sp3
Myrmage sp. Myanmar WCM106	0.299	1.254	0.238437	0.761563	1.375	2.677	0.513635	0.486365	1.208	2.587	0.46695	0.53305	0.146	5.41	0.0269871	Black markings around PLE / White marking on abdomen	0.667	1.085	1.141	0.95092	0.0490798	1.167	1.375	0.848727	0.151273	0.822	1.131	0.72679	0.27321	0.865	1.208	0.71606	0.28394	0.359163	Myrmage_sp4
Myrmage sp. Singapore WMS229	0.409	2.286	0.178915	0.821085	1.585	4.363	0.363282	0.636718	1.568	3.354	0.467501	0.532499	0.535	8.252	0.0648328	White markings on cephalothorax	0.334	0.8	1.21	0.661157	0.338843	1.235	1.585	0.77918	0.22082	1.181	1.529	0.7724	0.2276	1.223	1.568	0.779974	0.220026	0.37738	Myrmage_sp5
Myrmage sp. Singapore WMS230	0.524	2.695	0.194434	0.805566	1.984	4.655	0.426208	0.573792	2.058	3.845	0.535241	0.464759	0.43	8.93	0.0481523	White markings on cephalothorax	0.334	1.063	1.443	0.73666	0.26334	1.524	1.984	0.768145	0.231855	0	1.869	N/A	0	1.572	2.058	0.763848	0.236152	0.328624	Myrmage_sp6
Myrmanu nubilis Madagascar CAS134	0.205	0.712	0.287921	0.712079	0.891	1.648	0.540655	0.459345	1.151	1.976	0.58249	0.41751	0.233	3.857	0.0604096	White markings on abdomen	0.334	0.6	0.718	0.835655	0.164345	0.779	0.891	0.874299	0.125701	0.764	0.993	0.769386	0.230614	0.796	1.151	0.691573	0.308427	0.312492	Myrmarachne_sensu_lato_87
Myrmanu nubilis Madagascar CAS136	0.214	0.769	0.278283	0.721717	0.984	1.757	0.560046	0.439954	1.267	2.118	0.598206	0.401794	0.241	4.116	0.058552	White markings on abdomen	0.334	0.652	0.79	0.825316	0.174684	0.846	0.984	0.859756	0.140244	0.849	1.086	0.781768	0.218232	1.012	1.267	0.798737	0.201263	0.298938	Myrmarachne_sensu_lato_89
Myrmanu nubilis Madagascar CAS150	0.248	0.786	0.315522	0.684478	1.037	1.853	0.559633	0.440367	1.423	2.365	0.601691	0.398309	0.136	4.354	0.0312356	White markings on abdomen	0.334	0.677	0.749	0.903872	0.0961282	0.901	1.037	0.868852	0.131148	0	1.234	N/A	0	0	1.423	N/A	0	0.235074	Myrmarachne_sensu_lato_103
Myrmanu sp. Madagascar CAS112	0.348	1.206	0.288557	0.711443	1.471	2.507	0.586757	0.413243	1.308	2.73	0.479121	0.520879	0.398	5.635	0.07063	White markings on abdomen	0.334	0.901	1.054	0.854839	0.145161	1.321	1.471	0.898029	0.101971	0.846	1.198	0.706177	0.293823	0	1.308	N/A	0	0.287906	Myrmarachne_sensu_lato_65
Myrmanu sp. Madagascar CAS114	0.409	1.265	0.32332	0.67668	1.694	2.815	0.601776	0.398224	1.575	2.751	0.572519	0.427481	0.176	5.742	0.0306513	-	0	1.093	1.241	0.880741	0.119259	1.519	1.694	0.896694	0.103306	0.884	1.397	0.632785	0.367215	1.055	1.575	0.669841	0.330159	0.272553	Myrmarachne_sensu_lato_67
Myrmanu sp. Madagascar CAS139	0.372	1.374	0.270742	0.729258	1.59	3.08	0.516234	0.483766	2.207	3.458	0.63823	0.36177	0.488	7.026	0.0694563	White markings on abdomen	0.334	1.107	1.258	0.879968	0.120032	1.456	1.59	0.915723	0.0842767	1.687	1.89	0.892593	0.107407	0	2.207	N/A	0	0.254441	Myrmarachne_sensu_lato_92
Myrmanu sp. Madagascar CAS144	0.387	1.275	0.303529	0.696471	1.602	2.594	0.617579	0.382421	1.579	2.85	0.554035	0.445965	0.214	5.658	0.0378226	White markings on abdomen	0.334	1.149	1.346	0.85364	0.14636	1.466	1.602	0.915106	0.0848939	0.943	1.394	0.676471	0.323529	1.178	1.579	0.746042	0.253958	0.300602	Myrmarachne_sensu_lato_97
Myrmanu sp. Madagascar CAS148	0.433	1.432	0.302374	0.697626	1.708	3.159	0.540677	0.459323	2	4.244	0.471254	0.528746	0.451	7.854	0.057423	-	0	1.181	1.326	0.890649	0.109351	1.525	1.708	0.892857	0.107143	1.562	1.785	0.87507	0.12493	1.61	2	0.805	0.195	0.253282	Myrmarachne_sensu_lato_101
Myrmapana centralis Costa Rica 93522	0.147	0.643	0.228616	0.771384	1.012	1.913	0.529012	0.470988	0.988	1.845	0.535501	0.464499	0.076	3.864	0.0196687	Patches of white hair on the cephalothorax and abdomen	0.667	0.673	0.745	0.903356	0.0966443	0.85	1.012	0.839921	0.160079	0.523	0.606	0.863036	0.136964	0.809	0.988	0.818826	0.181174	0.329822	-
Myrmapana cf. parallela Costa Rica WEC113	0.334	1.529	0.218443	0.781557	1.508	2.66	0.566917	0.433083	1.136	2.436	0.466338	0.533662	0.327	5.423	0.0602987	White markings on abdomen	0.334	1.162	1.383	0.840202	0.159798	1.273	1.508	0.844164	0.155836	0.727	0.924	0.786797	0.213203	0.982	1.136	0.864437	0.135563	0.311889	Myrmarachne_sensu_lato_41
Myrmapana cf. parallela Costa Rica WEC114	0.341	1.492	0.228552	0.771448	1.528	2.767	0.552223	0.447777	1.267	2.714	0.466839	0.533161	0.147	5.628	0.0261194	-	0	1.134	1.424	0.796348	0.203652	1.219	1.528	0.797775	0.202225	0.906	1.164	0.778351	0.221649	1.017	1.267	0.802684	0.197316	0.289261	Myrmarachne_sensu_lato_42
Myrmapana parallela Nicaragua 108610	0.223	0.974	0.228953	0.771047	1.228	2.257	0.544085	0.455915	1.36	2.805	0.484848	0.515152	0.288	5.328	0.0540541	White stripe on abdomen	0.334	0.94	1.065	0.882629	0.117371	1.048	1.228	0.85342	0.14658	1.108	1.126	0.984014	0.0159858	1.024	1.36	0.752941	0.247059	0.29524	-
Myrmapeni chickeringi Nicaragua 125078	0.197	0.683	0.288433	0.711567	0.701	1.127	0.622005	0.377995	0.708	1.438	0.49235	0.50765	0.129	2.71	0.0476015	Black markings around PLE, pale patches on abdomen	0.667	0.452	0.491	0.92057	0.0794297	0	0.701	N/A	0	0.452	0.474	0.953586	0.0464135	0.573	0.708	0.809322	0.190678	0.292037	-
Myrmarachne bicolor Australia JCS303	0.203	0.889	0.228346	0.771654	1.02	2.355	0.433121	0.566879	1.208	2.581	0.468036	0.531964	0.283	5.134	0.0551227	Black markings around PLE	0.334	0.869	1.04	0.835577	0.164423	0.963	1.02	0.944118	0.0558824	0.823	1.032	0.797481	0.202519	0.989	1.208	0.818709	0.181291	0.318193	-
Myrmarachne bicolor Australia JMS112	0.251	0.985	0.254822	0.745178	1.156	2.52	0.45873	0.54127	1.349	2.915	0.462779	0.537221	0.223	5.772	0.0386348	Band of white hairs on abdomen	0.334	0.966	1.186	0.814503	0.185497	1.054	1.178	0.911765	0.0882353	0.998	1.204	0.828904	0.171096	1.086	1.349	0.805041	0.194959	0.315121	-
Myrmarachne cf. augusta Comoros CAS145	0.277	0.952	0.290966	0.709034	1.339	2.096	0.638836	0.361164	1.557	3.192	0.487782	0.512218	0	5.288	0	Black markings around PLE	0.334	0.781	0.898	0.86971	0.13029	1.157	1.339	0.864078	0.135922	0	1.371	N/A	0	0	1.557	N/A	0	0.242514	Myrmarachne_sensu_lato_98
Myrmarachne cf. augusta Madagascar CAS124	0.358	1.177	0.304163	0.695837	1.559	2.843	0.548364	0.451636	1.389	2.674	0.519447	0.480553	0.4	5.917	0.0676018	White markings on abdomen	0.334	1.024	1.178	0.86927	0.13073	1.275	1.559	0.817832	0.182168	0.885	1.154	0.766898	0.233102	0.983	1.389	0.707703	0.292297	0.318658	Myrmarachne_sensu_lato_77
Myrmarachne cf. augusta Madagascar CAS141	0.367	1.39	0.264029	0.735971	1.553	2.596	0.598228	0.401772	1.36	2.445	0.556237	0.443763	0	5.041	0	Black markings around PLE / White marking on abdomen	0.667	1.164	1.246	0.934189	0.0658106	1.377	1.553	0.886671	0.113329	0	0.967	N/A	0	0	1.36	N/A	0	0.269738	Myrmarachne_sensu_lato_94
Myrmarachne cf. augusta Madagascar CAS170	0.227	0.748	0.303476	0.696524	0.984	1.66	0.592771	0.407229	0.926	1.617	0.572665	0.427335	0.079	3.356	0.0235399	Black markings around PLE / White marking on abdomen	0.667	0.677	0.781	0.866837	0.133163	0.881	0.984	0.895325	0.104675	0	0.682	N/A	0	0	0.926	N/A	0	0.273274	Myrmarachne_sensu_lato_123
Myrmarachne cf. cowani Madagascar CAS106	0.163	0.725	0.224828	0.775172	0.798	1.715	0.465306	0.534694	0.7	2.468	0.28363	0.71637	0.745	4.928	0.151177	White markings on abdomen and cephalothorax	0.667	0.425	0.639	0.665102	0.334898	0.564	0.798	0.706767	0.293233	0.437	0.655	0.667176	0.332824	0.527	0.7	0.752857	0.247143	0.450279	Myrmarachne_sensu_lato_61
Myrmarachne cf. cowani Madagascar CAS115	0.167	0.612	0.272876	0.727124	0.747	1.727	0.432542	0.567458	1.092	2.747	0.397525	0.602475	0.761	5.235	0.145368	White markings on abdomen and cephalothorax	0.667	0.45	0.606	0.742574	0.257426	0.578	0.747	0.773762	0.226238	0.976	1.025	0.952195	0.0478049	0	1.092	N/A	0	0.360099	Myrmarachne_sensu_lato_68
Myrmarachne cf. cowani Madagascar CAS122	0.157	0.592	0.265203	0.734797	0.789	1.472	0.536005	0.463995	0.621	1.829	0.33953	0.66047	0.447	3.748	0.119264	White markings on abdomen and cephalothorax	0.667	0.542	0.743	0.729475	0.270525	0.609	0.789	0.771863	0.228137	0.458	0.6	0.763333	0.236667	0.508	0.621	0.818035	0.181965	0.395869	Myrmarachne_sensu_lato_75
Myrmarachne cf. eumenes Madagascar CAS117	0.277	1.122	0.246881	0.753119	1.259	2.499	0.503802	0.496198	0.922	2.643	0.348846	0.651154	0.982	6.124	0.160353	Black markings around PLE / White marking on abdomen	0.667	0.753	1.01	0.745545	0.254455	0.897	1.259	0.71247	0.28753	0.782	0.908	0.861233	0.138767	0.836	0.922	N/A	0	0.378731	Myrmarachne_sensu_lato_70
Myrmarachne cf. eumenes Madagascar CAS118	0.238	0.958	0.248434	0.751566	1.116	2.367	0.471483	0.528517	1.083	2.655	0.40791	0.59209	0.802	5.824	0.137706	Black markings around PLE	0.334	0.727	0.893	0.81411	0.18589	0.818	1.116	0.732975	0.267025	0.878	0.981	0.895005	0.104995	0.951	1.083	0.878116	0.121884	0.335964	Myrmarachne_sensu_lato_71
Myrmarachne cf. eumenes Madagascar CAS120	0.279	1.113	0.250674	0.749326	1.244	2.347	0.530038	0.469962	1.136	2.641	0.43014	0.56986	0.778	5.766	0.134929	Black markings around PLE / White marking on abdomen	0.667	0.835	1.058	0.789225	0.210775	0.955	1.244	0.767685	0.232315	0.942	1.092	0.862637	0.137363	0.936	1.136	0.823944	0.176056	0.371954	Myrmarachne_sensu_lato_73
Myrmarachne cf. eumenes Madagascar CAS121	0.251	1.021	0.245837	0.754163	1.067	2.386	0.447192	0.552808	1.154	2.735	0.421938	0.578062	0.663	5.784	0.114627	Black markings around PLE	0.334	0.68	0.889	0.764904	0.235096	0.848	1.067	0.794752	0.205248	0.98	1.06	0.924528	0.0754717	0	1.154	N/A	0	0.316608	Myrmarachne_sensu_lato_74
Myrmarachne cf. eumenes Madagascar CAS129	0.229	0.884	0.25905	0.74095	1.004	2.13	0.471362	0.528638	0.935	2.266	0.412621	0.587379	0.681	5.077	0.134134	Black markings around PLE	0.334	0.583	0.701	0.831669	0.168331	0.762	1.004	0.758964	0.241036	0.724	0.815	0.888344	0.111656	0	0.935	N/A	0	0.316236	Myrmarachne_sensu_lato_82
Myrmarachne cf. eumenes Madagascar CAS130	0.31	1.319	0.235027	0.764973	1.393	2.641	0.527452	0.472548	0.988	3.147	0.31395	0.68605	1.114	6.902	0.161402	Black markings around PLE	0.334	0.75	1.023	0.733138	0.266862	1.011	1.393	0.725772	0.274228	0.957	1.073	0.891892	0.108108	0.911	0.988	0.922065	0.0779352	0.349568	Myrmarachne_sensu_lato_83
Myrmarachne cf. eumenes Madagascar CAS131	0.249	0.99	0.251515	0.748485	1.067	2.204	0.48412	0.51588	0.867	1.808	0.479535	0.520465	0.832	4.844	0.171759	Black markings around PLE	0.334	0.628	0.774	0.81137	0.18863	0.802	1.067	0.75164	0.24836	0.512	0.654	0.782875	0.217125	0.603	0.867	0.695502	0.304498	0.361023	Myrmarachne_sensu_lato_84
Myrmarachne cf. eumenes Madagascar CAS132	0.252	0.931	0.270677	0.729323	1.117	2.408	0.46387	0.53613	1.164	2.273	0.512099	0.487901	0.898	5.579	0.160961	Black markings around PLE	0.334	0.772	0.904	0.853982	0.146018	0.82	1.117	0.734109	0.265891	0.847	1.023	0.827957	0.172043	0.93	1.164	0.798969	0.201031	0.337033	Myrmarachne_sensu_lato_85
Myrmarachne cf. eumenes Madagascar CAS137	0.183	0.884	0.207014	0.792986	0.98	2.136	0.458801	0.541199	0.747	2.113	0.353526	0.646474	1.216	5.465	0.222507	Black markings around PLE	0.334	0.636	0.788	0.807107	0.192893	0.659	0.98	0.672449	0.327551	0.474	0.679	0.698085	0.301915	0.587	0.747	0.78581	0.21419	0.397079	Myrmarachne_sensu_lato_90
Myrmarachne cf. eumenes Madagascar CAS138	0.196	0.92	0.213043	0.786957	0.969	2.167	0.447162	0.552838	0.992	2.732	0.363104	0.636896	1.23	6.129	0.200685	Black markings around PLE / White marking on abdomen	0.667	0.565	0.67	0.843284	0.156716	0.686	0.969	0.707946	0.292054	1.009	1.061	0.95099	0.0490104	0.913	0.992	0.920363	0.0796371	0.380199	Myrmarachne_sensu_lato_91
Myrmarachne cf. eumenes Madagascar CAS146	0.199	0.741	0.268556	0.731444	0.919	1.925	0.477403	0.522597	1.075	1.979	0.543204	0.456796	0.454	4.358	0.104176	Black markings around PLE / White marking on abdomen	0.667	0.485	0.636	0.762579	0.237421	0.736	0.919	0.800871	0.199129	0.782	0.839	0.932062	0.067938	0.85	1.075	0.790698	0.209302	0.355089	Myrmarachne_sensu_lato_99
Myrmarachne cf. eumenes Madagascar CAS147	0.247	1.065	0.231925	0.768075	1.197	2.308	0.518631	0.481369	1.034	2.194	0.471285	0.528715	0.685	5.187	0.132061	Black markings around PLE / White marking on abdomen	0.667	0.716	0.935	0.765775	0.234225	0.949	1.197	0.792815	0.207185	0.556	0.821	0.677223	0.322777	0.71	1.034	0.686654	0.313346	0.406084	Myrmarachne_sensu_lato_100
Myrmarachne cf. eumenes Madagascar CAS160	0.281	1.152	0.243924	0.756076	1.267	2.6	0.487308	0.512692	1.391	3.29	0.422796	0.577204	0.884	6.774	0.130499	Black markings around PLE	0.334	0.774	0.985	0.785787	0.214213	0.999	1.267	0.788477	0.211523	1.059	1.253	0.845172	0.154828	0	1.391	N/A	0	0.321226	Myrmarachne_sensu_lato_113
Myrmarachne cf. eumenes Madagascar CAS162	0.231	0.908	0.254405	0.745595	1.076	1.957	0.549821	0.450179	0.949	1.993	0.476167	0.523833	0.56	4.51	0.124169	Black markings around PLE / White marking on abdomen	0.667	0.639	0.823	0.776428	0.223572	0.874	1.076	0.812268	0.187732	0.577	0.774	0.745478	0.254522	0.661	0.949	0.696523	0.303477	0.386675	Myrmarachne_sensu_lato_115
Myrmarachne cf. eumenes Madagascar CAS165	0.198	0.861	0.229965	0.770035	0.957	1.886	0.507423	0.492577	0.871	1.694	0.514168	0.485832	0.629	4.209	0.149442	White markings on abdomen	0.334	0.553	0.724	0.763812	0.236188	0.738	0.957	0.77116	0.22884	0.484	0.683	0.708638	0.291362	0.591	0.871	0.67853	0.32147	0.367749	Myrmarachne_sensu_lato_118
Myrmarachne cf. kilifi South Africa CAS155	0.283	1.031	0.274491	0.725509	1.323	2.323	0.569522	0.430478	1.355	2.608	0.519555	0.480445	0.291	5.222	0.0557258	Black markings around PLE	0.334	0.797	0.902	0.883592	0.116408	1.202	1.323	0.908541	0.0914588	1.183	1.318	0.897572	0.102428	0	1.355	N/A	0	0.259606	Myrmarachne_sensu_lato_108
Myrmarachne cf. kilifi South Africa CAS156	0.352	1.235	0.28502	0.71498	1.63	2.701	0.60348	0.39652	1.228	2.871	0.427726	0.572274	0.151	5.723	0.0263848	Black markings around PLE / White marking on abdomen	0.667	1.138	1.207	0.942833	0.0571665	1.507	1.63	0.92454	0.0754601	0.902	1.095	0.823744	0.176256	1.026	1.228	0.835505	0.164495	0.316726	Myrmarachne_sensu_lato_109
Myrmarachne cf. militaris Gabon WGB101	0.367	1.769	0.207462	0.792538	1.641	3.03	0.541584	0.458416	1.646	2.908	0.566025	0.433975	0.277	6.215	0.0445696	-	0	1.107	1.367	0.809802	0.190198	1.421	1.641	0.865935	0.134065	0	N/A	N/A	0	1.378	1.646	0.837181	0.162819	0.246287	Myrmarachne_sensu_lato_1
Myrmarachne cf. militaris Gabon WGB117	0.316	1.299	0.243264	0.756736	1.398	2.54	0.550394	0.449606	1.211	2.077	0.583052	0.416948	0.185	4.802	0.0385256	White markings on abdomen and cephalothorax	0.667	0.915	0.982	0.931772	0.0682281	1.165	1.398	0.833333	0.166667	0	1.004	N/A	0	0.987	1.211	0.815029	0.184971	0.305409	Myrmarachne_sensu_lato_13
Myrmarachne cornuta Malaysia WSM106	0.254	0.967	0.262668	0.737332	1.229	2.179	0.56402	0.43598	0.693	2.617	0.264807	0.735193	0.791	5.587	0.141579	White marking on cephalothorax	0.334	0.703	0.926	0.759179	0.240821	0.928	1.229	0.755085	0.244915	0.359	0.604	0.594371	0.405629	0.457	0.693	0.659452	0.340548	0.401777	-
Myrmarachne elongata Gabon WGB104	0.256	1.154	0.221837	0.778163	1.283	2.525	0.508119	0.491881	0.69	3.15	0.219048	0.780952	0.346	6.021	0.0574655	-	0	0.803	1.03	0.779612	0.220388	0.914	1.283	0.712393	0.287607	0.519	0.62	0.837097	0.162903	0.652	0.69	0.944928	0.0550725	0.314937	Myrmarachne_sensu_lato_4
Myrmarachne elongata Gabon WGB105	0.263	1.076	0.244424	0.755576	1.241	2.606	0.476209	0.523791	0.889	2.95	0.301356	0.698644	0.388	5.944	0.0652759	-	0	0.698	0.857	0.814469	0.185531	0.879	1.241	0.7083	0.2917	0.616	0.768	0.802083	0.197917	0	0.889	N/A	0	0.302048	Myrmarachne_sensu_lato_5
Myrmarachne elongata Gabon WGB111	0.236	1.003	0.235294	0.764706	1.142	2.255	0.50643	0.49357	0.634	3.098	0.204648	0.795352	0.284	5.637	0.0503814	White band on abdomen	0.334	0.716	1.01	0.708911	0.291089	0.851	1.142	0.745184	0.254816	0.552	0.636	0.867925	0.132075	0	0.634	N/A	0	0.346221	Myrmarachne_sensu_lato_10
Myrmarachne erythrocephala Australia JMS115	0.341	1.156	0.294983	0.705017	1.251	2.512	0.49801	0.50199	1.711	2.907	0.588579	0.411421	0.292	5.666	0.0515355	Dark and pale bands of hair on cephalothorax and abdomen	0.667	1.049	1.174	0.893526	0.106474	1.162	1.251	0.928857	0.0711431	1.189	1.254	0.948166	0.0518341	1.399	1.711	0.81765	0.18235	0.305418	-
Myrmarachne erythrocephala Australia JMS119	0.227	0.778	0.291774	0.708226	0.978	2.018	0.484638	0.515362	1.418	2.621	0.541015	0.458985	0.218	4.918	0.044327	Dark and pale bands of hair on cephalothorax and abdomen	0.667	0.887	1.011	0.877349	0.122651	0.932	1.026	0.952965	0.0470348	1.146	1.166	0.982847	0.0171527	1.182	1.418	0.833568	0.166432	0.305241	-
Myrmarachne eumenes Madagascar CAS110	0.279	1.066	0.261726	0.738274	1.148	2.584	0.444272	0.555728	1.229	2.6	0.472692	0.527308	1.123	6.307	0.178056	-	0	0.704	0.941	0.74814	0.25186	0.853	1.148	0.743031	0.256969	0.702	0.876	0.80137	0.19863	0.82	1.229	0.667209	0.332791	0.337735	Myrmarachne_sensu_lato_63
Myrmarachne eumenes Madagascar CAS125	0.279	1.058	0.263705	0.736295	1.159	2.625	0.441524	0.558476	1.399	2.94	0.47585	0.52415	1.279	6.844	0.186879	White markings on abdomen	0.334	0.729	1.056	0.690341	0.309659	1	1.159	0.862813	0.137187	1.014	1.175	0.862979	0.137021	1	1.399	0.714796	0.285204	0.356541	Myrmarachne_sensu_lato_78
Myrmarachne eumenes Madagascar CAS126	0.281	1.083	0.259464	0.740536	1.182	2.361	0.500635	0.499365	0.985	2.288	0.430507	0.569493	1.448	6.097	0.237494	Black markings around PLE / White marking on abdomen	0.667	0.714	0.92	0.776087	0.223913	0.884	1.182	0.747885	0.252115	0.84	0.95	0.884211	0.115789	0.854	0.985	0.867005	0.132995	0.382078	Myrmarachne_sensu_lato_79
Myrmarachne eumenes Madagascar CAS133	0.301	1.101	0.273388	0.726612	1.236	2.428	0.509061	0.490939	0.996	2.163	0.460472	0.539528	1.27	5.861	0.216687	-	0	0.757	0.966	0.783644	0.216356	0.866	1.236	0.700647	0.299353	0.575	0.784	0.733418	0.266582	0.749	0.996	0.752008	0.247992	0.333783	Myrmarachne_sensu_lato_86
Myrmarachne formicaria CRS101	0.244	1.027	0.237585	0.762415	1.647	3.46	0.476012	0.523988	1.441	2.979	0.483719	0.516281	0.335	7.162	0.0467746	White markings on abdomen	0.334	0.888	0.93	0.954839	0.0451613	0	1.647	N/A	0	1.214	1.264	0.960443	0.039557	0	1.441	N/A	0	0.25202	-
Myrmarachne helensmithae Australia TPS103	0.209	0.857	0.243874	0.756126	1.649	3.085	0.534522	0.465478	1.022	2.87	0.356098	0.643902	0.32	6.272	0.0510204	Black markings around PLE	0.334	1.076	1.334	0.806597	0.193403	1.267	1.649	0.768344	0.231656	0.761	0.839	0.907032	0.0929678	0.912	1.022	0.892368	0.107632	0.319576	-
Myrmarachne ichneumon South Africa WGB120	0.373	1.228	0.303746	0.696254	1.602	3.1	0.516774	0.483226	1.075	3.592	0.299276	0.700724	0.946	7.638	0.123854	Black markings around PLE	0.334	1.054	1.38	0.763768	0.236232	1.259	1.602	0.785893	0.214107	0.783	1.09	0.718349	0.281651	0.905	1.075	0.84186	0.15814	0.358688	Myrmarachne_sensu_lato_16
Myrmarachne ichneumon South Africa WGB121	0.335	1.086	0.308471	0.691529	1.235	2.451	0.503876	0.496124	1.061	3.546	0.29921	0.70079	1.069	7.066	0.151288	Black markings around PLE / White marking on cephalothorax	0.667	0.731	0.937	0.780149	0.219851	0.98	1.235	0.793522	0.206478	0.992	1.156	0.858131	0.141869	0	1.061	N/A	0	0.363881	Myrmarachne_sensu_lato_17
Myrmarachne ichneumon South Africa WGB122	0.288	0.978	0.294479	0.705521	1.192	2.666	0.447112	0.552888	1.344	3.566	0.376893	0.623107	0.757	6.989	0.108313	Black markings around PLE / White marking on cephalothorax	0.667	0.777	0.932	0.833691	0.166309	0.909	1.192	0.762584	0.237416	0	1.185	N/A	0	0	1.344	N/A	0	0.340062	Myrmarachne_sensu_lato_18
Myrmarachne luctuosa Australia MUS401	0.28	1.455	0.19244	0.80756	1.527	3.139	0.486461	0.513539	1.306	3.203	0.407743	0.592257	0.283	6.619	0.0427557	White markings under cephalothorax, white markings on abdomen	0.667	0.969	1.158	0.836788	0.163212	0	1.527	N/A	0	1.41	1.556	0.90617	0.0938303	1.182	1.306	0.905054	0.0949464	0.330567	-
Myrmarachne luctuosa Australia SRS102	0.247	1.502	0.164447	0.835553	1.457	3.012	0.483732	0.516268	1.323	3.189	0.414864	0.585136	0.299	6.587	0.0453924	White markings under cephalothorax, white markings on abdomen	0.667	0.958	1.132	0.84629	0.15371	0	1.457	N/A	0	1.378	1.521	0.905983	0.0940171	1.212	1.323	0.9161	0.0839002	0.33122	-
Myrmarachne macaulayi Australia TPS104	0.121	0.629	0.192369	0.807631	0.968	2.028	0.477318	0.522682	0.772	1.867	0.413498	0.586502	0.242	4.234	0.0571564	White markings under cephalothorax, white markings on abdomen	0.667	0.616	0.799	0.770964	0.229036	0.654	0.828	0.67562	0.32438	0.531	0.598	0.88796	0.11204	0.539	0.871	0.698187	0.301813	0.400916	-
Myrmarachne macaulayi Australia TPS310	0.176	1.034	0.170213	0.829787	0.946	1.648	0.574029	0.425971	0.847	2.231	0.37965	0.62035	0.301	4.563	0.0659654	White spot/patch emphasise constriction on abdomen and cephalothorax	0.667	0.549	0.739	0.742896	0.257104	0.625	0.946	0.660677	0.339323	0.642	0.732	0.877049	0.122951	0.585	0.847	0.690673	0.309327	0.404198	-
Myrmarachne macleayana Australia JMS120	0.156	0.726	0.214876	0.785124	0.804	1.678	0.479142	0.520858	1.015	2.037	0.498282	0.501718	0.257	3.938	0.0652616	Patch of pale hair under cephalothorax, white stripe on abdomen	0.667	0.488	0.643	0.758942	0.241058	0.694	0.857	0.863184	0.136816	0.989	1.026	0.963938	0.0360624	0.938	1.306	0.924138	0.0758621	0.33664	-
Myrmarachne macleayana Australia JMS122	0.275	1.155	0.238095	0.761905	1.426	2.937	0.485529	0.514471	1.415	2.945	0.480475	0.519525	0.501	5.976	0.0838353	Patch of pale hair under cephalothorax, dark stripe on abdomen	0.667	1.055	1.365	0.772894	0.227106	1.22	1.426	0.85554	0.14446	1.236	1.293	0.955916	0.0440835	1.267	1.415	0.895406	0.104594	0.340775	-
Myrmarachne macleayana Australia WPS201	0.402	1.336	0.300898	0.699102	1.839	3.291	0.558797	0.441203	1.734	2.359	0.735057	0.264943	0.336	5.986	0.056131	White markings on cephalothorax	0.334	1.16	1.519	0.76366	0.23634	1.581	1.839	0.859706	0.140294	0	1.329	N/A	0	1.391	1.734	0.802191	0.197809	0.263313	-
Myrmarachne macleayana Australia WPS202	0.315	1.27	0.248031	0.751969	1.291	2.661	0.485156	0.514844	1.317	2.001	0.658171	0.341829	0.201	4.863	0.0413325	White markings on cephalothorax & abdomen	0.67	0.916	1.139	0.804214	0.195786	1.03	1.291	0.797831	0.202169	0.979	1.165	0.840343	0.159657	0	1.317	N/A	0	0.319732	-
Myrmarachne macleayana Australia WPS203	0.31	1.364	0.227273	0.772727	1.344	2.727	0.492849	0.507151	1.506	2.662	0.56574	0.43426	0.312	5.701	0.0547272	White markings on abdomen	0.334	0.9	1.2	0.75	0.25	1.092	1.344	0.8125	0.1875	0	1.593	N/A	0	0	1.506	N/A	0	0.282263	-
Myrmarachne macleayana f. robsoni Australia AMS129	0.33	1.363	0.242113	0.757887	1.421	2.549	0.557474	0.442526	1.411	2.01	0.70199	0.29801	0.384	4.943	0.0776856	Black markings around PLE	0.334	0.896	1.161	0.771748	0.228252	1.251	1.421	0.880366	0.119634	1.033	1.177	0.877655	0.122345	0	1.411	N/A	0	0.264482	-
Myrmarachne melanocephala Malaysia WSM121	0.295	1.355	0.217712	0.782288	1.427	2.931	0.486865	0.513135	1.682	3.173	0.530098	0.469902	0.873	6.977	0.125125	White marking on cephalothorax	0.334	0.775	1.132	0.684629	0.315371	0.984	1.427	0.689559	0.310441	1.097	1.494	0.73427	0.26573	0	1.682	N/A	0	0.346221	-
Myrmarachne melanocephala Malaysia WSM122	0.246	1.157	0.212619	0.787381	1.263	2.514	0.502387	0.497613	1.36	2.86	0.475524	0.524476	0.625	5.999	0.104184	White marking on cephalothorax	0.334	0.617	0.969	0.636739	0.363261	0.825	1.263	0.653207	0.346793	0.861	1.204	0.715116	0.284884	0	1.36	N/A	0	0.360288	-
Myrmarachne sensu lato China WCM101	0.219	0.987	0.221884	0.778116	1.024	2.076	0.493256	0.506744	0.998	1.532	0.651436	0.348564	0.297	3.905	0.0760563	White markings on abdomen and cephalothorax	0.667	0.622	0.807	0.770756	0.229244	0.793	1.024	0.774414	0.225586	0.56	0.769	0.728218	0.271782	0.808	0.998	0.809619	0.190381	0.365941	Myrmarachne_sensu_lato_50
Myrmarachne sensu lato China WCM102	0.261	1.015	0.257143	0.742857	1.174	2.674	0.439043	0.560957	1.292	3.227	0.400372	0.599628	1.41	7.311	0.19286	White markings on abdomen and cephalothorax	0.667	0.516	0.867	0.595156	0.404844	0.866	1.174	0.737649	0.262351	1.01	1.336	0.755988	0.244012	0	1.292	N/A	0	0.408279	Myrmarachne_sensu_lato_51
Myrmarachne sensu lato China WCM103	0.271	1.129	0.240035	0.759965	1.369	2.698	0.507413	0.492587	0.921	3.249	0.283472	0.716528	1.502	7.449	0.201638	White markings on abdomen and cephalothorax	0.667	0.748	1.12	0.667857	0.332143	0.892	1.369	0.65157	0.34843	0.486	0.773	0.628719	0.371281	0.609	0.921	0.661238	0.338762	0.469815	Myrmarachne_sensu_lato_52
Myrmarachne sensu lato China WCM104	0.261	1.069	0.244153	0.755847	1.178	2.267	0.519629	0.480371	1.634	2.811	0.581288	0.418712	0.707	5.785	0.122213	White markings on abdomen and cephalothorax	0.667	0.62	0.899	0.689655	0.310345	0.791	1.178	0.671477	0.328523	0	1.538	N/A	0	0	1.634	N/A	0	0.342557	Myrmarachne_sensu_lato_53
Myrmarachne sensu lato China WCM105	0.228	1.031	0.221145	0.778855	1.194	2.209	0.540516	0.459484	1.02	2.059	0.495386	0.504614	0.406	4.674	0.0868635	Black markings around PLE	0.334	0.712	0.982	0.725051	0.274949	0.882	1.194	0.738693	0.261307	0.56	0.901	0.621532	0.378468	0.703	1.02	0.689216	0.310784	0.376592	Myrmarachne_sensu_lato_54
Myrmarachne sensu lato China WCM107	0.275	1.126	0.244227	0.755773	1.345	2.354	0.571368	0.428632	1.171	2.586	0.452823	0.547177	0.328	5.268	0.0622627	White markings on abdomen and cephalothorax	0.667	0.921	1.157	0.796024	0.203976	0.863	1.345	0.641636	0.358364	0.568	0.846	0.671395	0.328605	0.788	1.171	0.672929	0.327071	0.408762	Myrmarachne_sensu_lato_55
Myrmarachne sensu lato E Pakistan CAS103	0.24	0.896	0.267857	0.732143	1.425	1.817	0.78426	0.21574	1.201	1.582	0.759166	0.240834	0.333	3.732	0.0892283	Black markings around PLE	0.334	0.75	1.034	0.725338	0.274662	1.025	1.425	0.719298	0.280702	0	1.025	N/A	0	0	1.201	N/A	0	0.240812	Myrmarachne_sensu_lato_58
Myrmarachne sensu lato E Pakistan CAS154	0.323	1.317	0.245254	0.754746	1.569	2.577	0.608847	0.391153	1.296	2.538	0.510638	0.489362	0.153	5.268	0.0290433	Black markings around PLE / White marking on abdomen	0.667	1.196	1.308	0.914373	0.0856269	1.329	1.569	0.847036	0.152964	0.973	1.189	0.818335	0.181665	0	1.296	N/A	0	0.305729	Myrmarachne_sensu_lato_107
Myrmarachne sensu lato Ecuador WEC101	0.165	0.673	0.245171	0.754829	0.776	1.461	0.531143	0.468857	0.685	1.589	0.431089	0.568911	0.166	3.216	0.0516169	Black markings around PLE	0.334	0.503	0.536	0.938433	0.0615672	0.668	0.776	0.860825	0.139175	0.491	0.601	0.816972	0.183028	0	0.685	N/A	0	0.284665	Myrmarachne_sensu_lato_29
Myrmarachne sensu lato Ecuador WEC102	0.19	0.645	0.294574	0.705426	0.834	1.385	0.602166	0.397834	0.748	1.357	0.551216	0.448784	0.114	2.856	0.039916	White markings on abdomen	0.334	0.535	0.579	0.924007	0.0759931	0.699	0.834	0.838129	0.161871	0	0.6	N/A	0	0.594	0.748	0.794118	0.205882	0.263301	Myrmarachne_sensu_lato_30
Myrmarachne sensu lato Ecuador WEC103	0.181	0.749	0.241656	0.758344	0.829	1.482	0.559379	0.440621	0.701	1.52	0.461184	0.538816	0.134	3.136	0.0427296	Black markings around PLE	0.334	0.573	0.616	0.930195	0.0698052	0.671	0.829	0.809409	0.190591	0.437	0.597	0.731993	0.268007	0	0.701	N/A	0	0.293657	Myrmarachne_sensu_lato_31
Myrmarachne sensu lato Ecuador WEC104	0.279	0.907	0.307607	0.692393	1.116	1.988	0.561368	0.438632	1.086	2.055	0.528467	0.471533	0.188	4.231	0.0444339	White marking on cephalothorax	0.334	0.601	0.724	0.83011	0.16989	0.964	1.116	0.863799	0.136201	0.722	0.924	0.781385	0.218615	0.835	1.086	0.768877	0.231123	0.304091	Myrmarachne_sensu_lato_32
Myrmarachne sensu lato Ecuador WEC105	0.181	0.764	0.236911	0.763089	0.894	1.532	0.583551	0.416449	0.912	1.818	0.50165	0.49835	0.176	3.526	0.0499149	Black markings around PLE	0.334	0.555	0.59	0.940678	0.059322	0.754	0.894	0.8434	0.1566	0.57	0.801	0.71161	0.28839	0	0.912	N/A	0	0.285124	Myrmarachne_sensu_lato_33
Myrmarachne sensu lato Ecuador WEC106	0.167	0.609	0.27422	0.72578	0.782	1.272	0.61478	0.38522	0.727	1.282	0.567083	0.432917	0.134	2.688	0.0498512	White markings on abdomen	0.334	0.439	0.493	0.890467	0.109533	0.658	0.782	0.841432	0.158568	0	0.596	N/A	0	0.618	0.727	0.850069	0.149931	0.260645	Myrmarachne_sensu_lato_34
Myrmarachne sensu lato Ecuador WEC108	0.182	0.66	0.275758	0.724242	0.825	1.525	0.540984	0.459016	0.833	1.787	0.466144	0.533856	0.401	3.713	0.107999	Black markings around PLE	0.334	0.448	0.521	0.859885	0.140115	0.672	0.825	0.814545	0.185455	0.623	0.713	0.873773	0.126227	0	0.833	N/A	0	0.290101	Myrmarachne_sensu_lato_36
Myrmarachne sensu lato Ecuador WEC109	0.182	0.616	0.295455	0.704545	0.812	1.477	0.549763	0.450237	0.894	1.573	0.568341	0.431659	0.154	3.204	0.0480649	White markings on abdomen	0.334	0.515	0.581	0.886403	0.113597	0.664	0.812	0.817734	0.182266	0.623	0.789	0.789607	0.210393	0	0.894	N/A	0	0.274974	Myrmarachne_sensu_lato_37
Myrmarachne sensu lato Malaysia WSM117	0.258	1.258	0.205087	0.794913	1.086	2.617	0.414979	0.585021	1.33	1.974	0.673759	0.326241	0.284	4.875	0.0582564	White markings on abdomen	0.334	0.648	1.064	0.609023	0.390977	0.767	1.086	0.706262	0.293738	0.985	1.168	0.843322	0.156678	0	1.33	N/A	0	0.326647	Myrmarachne_sensu_lato_25
Myrmarachne sensu lato Malaysia WSM119	0.15	0.612	0.245098	0.754902	0.757	1.148	0.659408	0.340592	0.85	1.15	0.73913	0.26087	0.207	2.505	0.0826347	-	0	0.352	0.545	0.645872	0.354128	0.638	0.757	0.842801	0.157199	0	0.796	N/A	0	0	0.85	N/A	0	0.216703	Myrmarachne_sensu_lato_27
Myrmarachne sensu lato Panamá WEC111	0.254	1.132	0.224382	0.775618	1.206	2.282	0.528484	0.471516	1.138	2.26	0.50354	0.49646	0.16	4.702	0.0340281	White markings on abdomen and cephalothorax	0.667	0.842	0.998	0.843687	0.156313	0.947	1.206	0.78524	0.21476	0.774	1.037	0.746384	0.253616	0	1.138	N/A	0	0.341035	Myrmarachne_sensu_lato_39
Myrmarachne sensu lato Panamá WEC112	0.259	1.188	0.218013	0.781987	1.214	2.284	0.531524	0.468476	1.327	2.452	0.541191	0.458809	0.172	4.908	0.0350448	White markings on abdomen	0.334	0.82	0.918	0.893246	0.106754	1.025	1.214	0.844316	0.155684	0.751	1.172	0.640785	0.359215	1.026	1.327	0.773173	0.226827	0.3252	Myrmarachne_sensu_lato_40
Myrmarachne sensu lato Papua New Guinea WNG101	0.176	0.694	0.253602	0.746398	0.966	1.604	0.602244	0.397756	0.728	1.734	0.419839	0.580161	0.2	3.538	0.0565291	-	0	0.546	0.702	0.777778	0.222222	0.759	0.966	0.785714	0.214286	0.545	0.648	0.841049	0.158951	0.635	0.728	0.872253	0.127747	0.278228	Myrmarachne_sensu_lato_43
Myrmarachne sensu lato Papua New Guinea WNG102	0.224	0.859	0.260768	0.739232	1.148	1.931	0.594511	0.405489	0.914	1.893	0.482831	0.517169	0.082	3.906	0.0209933	White marking on cephalothorax	0.334	0.78	0.913	0.854326	0.145674	0.984	1.148	0.857143	0.142857	0.726	0.843	0.86121	0.13879	0	0.914	N/A	0	0.271578	Myrmarachne_sensu_lato_44
Myrmarachne sensu lato Papua New Guinea WNG103	0.194	0.737	0.263229	0.736771	0.874	1.634	0.534884	0.465116	0.792	1.56	0.507692	0.492308	0.162	3.356	0.0482718	Black markings around PLE / White marking on cephalothorax	0.667	0.531	0.631	0.841521	0.158479	0.717	0.874	0.820366	0.179634	0.51	0.719	0.709318	0.290682	0	0.792	N/A	0	0.337584	Myrmarachne_sensu_lato_45
Myrmarachne sensu lato Papua New Guinea WNG104	0.28	1.143	0.244969	0.755031	1.065	2.309	0.461239	0.538761	1.377	1.982	0.694753	0.305247	0.366	4.657	0.0785914	White marking on cephalothorax	0.334	0.7	0.939	0.745474	0.254526	0.813	1.065	0.76338	0.23662	0	1.134	N/A	0	0	1.377	N/A	0	0.278086	Myrmarachne_sensu_lato_46
Myrmarachne sensu lato Papua New Guinea WNG105	0.384	1.857	0.206785	0.793215	1.625	3.411	0.4764	0.5236	2.122	3.17	0.669401	0.330599	0.67	7.251	0.092401	White marking on cephalothorax	0.334	1.099	1.396	0.787249	0.212751	1.4	1.625	0.861538	0.138462	1.699	2.032	0.836122	0.163878	0	2.122	N/A	0	0.287656	Myrmarachne_sensu_lato_47
Myrmarachne sensu lato Papua New Guinea WNG106	0.332	1.473	0.22539	0.77461	1.503	2.579	0.582784	0.417216	1.151	1.862	0.618153	0.381847	0.299	4.74	0.0630802	-	0	0.937	1.317	0.711465	0.288535	1.168	1.503	0.777112	0.222888	0	1.011	N/A	0	0.946	1.151	0.821894	0.178106	0.258476	Myrmarachne_sensu_lato_48
Myrmarachne sensu lato Papua New Guinea WNG107	0.332	1.647	0.201579	0.798421	1.329	2.856	0.465336	0.534664	1.831	2.407	0.760698	0.239302	0.364	5.627	0.0646881	White marking on cephalothorax	0.334	0.79	1.12	0.705357	0.294643	1.084	1.329	0.815651	0.184349	0	1.589	N/A	0	0	1.831	N/A	0	0.27223	Myrmarachne_sensu_lato_49
Myrmarachne sensu lato Phillipine Islands: Leyte CAS157	0.462	2.413	0.191463	0.808537	1.729	5.027	0.343943	0.656057	2.187	4.654	0.469918	0.530082	0.987	10.668	0.0925197	-	0	0.864	1.295	0.667181	0.332819	1.006	1.729	0.581839	0.418161	1.879	2.236	0.84034	0.15966	0	2.187	N/A	0	0.333093	Myrmarachne_sensu_lato_110
Myrmarachne sensu lato Phillipine Islands: Leyte CAS158	0.509	2.675	0.19028	0.80972	1.967	4.685	0.419851	0.580149	2.317	4.217	0.549443	0.450557	0.818	9.72	0.0841564	Black markings around PLE / White marking on abdomen	0.667	0.891	1.626	0.54797	0.45203	1.1	1.967	0.559227	0.440773	1.755	2.264	0.775177	0.224823	0	2.317	N/A	0	0.412134	Myrmarachne_sensu_lato_111
Myrmarachne sensu lato Singapore CAS172	0.598	2.978	0.200806	0.799194	2.509	4.17	0.601679	0.398321	2.983	4.051	0.736361	0.263639	0.542	8.763	0.061851	-	0	1.76	2.213	0.7953	0.2047	2.356	2.509	0.93902	0.0609805	0	2.586	N/A	0	0	2.983	N/A	0	0.198743	Myrmarachne_sensu_lato_125
Myrmarachne sensu lato Singapore WMS201	0.309	1.146	0.269634	0.730366	1.495	2.565	0.582846	0.417154	0.87	2.709	0.321152	0.678848	1.035	6.309	0.164051	White markings on abdomen and cephalothorax	0.667	0.95	1.295	0.733591	0.266409	1.07	1.495	0.715719	0.284281	0.516	0.687	0.751092	0.248908	0.659	0.87	0.757471	0.242529	0.411061	Myrmarachne_sensu_lato_126
Myrmarachne sensu lato Singapore WMS202	0.282	1.15	0.245217	0.754783	1.29	2.427	0.53152	0.46848	0.923	2.205	0.418594	0.581406	0.581	5.213	0.111452	White markings on abdomen and cephalothorax	0.667	0.746	1.07	0.697196	0.302804	0.947	1.29	0.734109	0.265891	0.444	0.611	0.726678	0.273322	0.668	0.923	0.723727	0.276273	0.411268	Myrmarachne_sensu_lato_127
Myrmarachne sensu lato Singapore WMS203	0.329	1.411	0.233168	0.766832	1.63	2.951	0.552355	0.447645	1.098	2.657	0.413248	0.586752	0.926	6.534	0.14172	White markings on abdomen and cephalothorax	0.667	1.038	1.482	0.700405	0.299595	1.203	1.63	0.738037	0.261963	0.691	0.912	0.757675	0.242325	0.808	1.098	0.735883	0.264117	0.408661	Myrmarachne_sensu_lato_128
Myrmarachne sensu lato Singapore WMS204	0.251	0.908	0.276432	0.723568	1.15	2.318	0.496117	0.503883	0.831	2.462	0.33753	0.66247	1.06	5.84	0.181507	White markings on abdomen and cephalothorax	0.667	0.724	0.903	0.801772	0.198228	0.834	1.15	0.725217	0.274783	0.359	0.697	0.515065	0.484935	0.503	0.831	0.605295	0.394705	0.454564	Myrmarachne_sensu_lato_129
Myrmarachne sensu lato Singapore WMS205	0.272	1.127	0.241349	0.758651	1.266	2.636	0.480273	0.519727	0.974	2.393	0.40702	0.59298	0.727	5.756	0.126303	White markings on abdomen and cephalothorax	0.667	0.716	1.074	0.666667	0.333333	0.896	1.266	0.707741	0.292259	0.568	0.852	0.666667	0.333333	0.849	0.974	0.871663	0.128337	0.41688	Myrmarachne_sensu_lato_130
Myrmarachne sensu lato Singapore WMS206	0.295	1.22	0.241803	0.758197	1.312	2.655	0.494162	0.505838	1.054	2.24	0.470536	0.529464	0.779	5.674	0.137293	White markings on abdomen and cephalothorax	0.667	0.788	1.161	0.678725	0.321275	0.925	1.312	0.70503	0.29497	0.472	0.895	0.527374	0.472626	0.694	1.054	0.658444	0.341556	0.44758	Myrmarachne_sensu_lato_131
Myrmarachne sensu lato Singapore WMS207	0.24	1.1	0.218182	0.781818	1.069	2.38	0.44916	0.55084	1.233	1.752	0.703767	0.296233	0.154	4.286	0.0359309	White markings on cephalothorax	0.334	0.609	0.87	0.7	0.3	0.723	1.069	0.676333	0.323667	0	1.077	N/A	0	0	1.233	N/A	0	0.291388	Myrmarachne_sensu_lato_132
Myrmarachne sensu lato Singapore WMS208	0.184	0.635	0.289764	0.710236	0.89	1.73	0.514451	0.485549	0.82	1.374	0.596798	0.403202	0.077	3.181	0.0242062	White markings on cephalothorax	0.334	0.445	0.604	0.736755	0.263245	0.638	0.89	0.716854	0.283146	0.543	0.626	0.867412	0.132588	0.667	0.82	0.813415	0.186585	0.31364	Myrmarachne_sensu_lato_133
Myrmarachne sensu lato Singapore WMS209	0.215	0.894	0.240492	0.759508	0.939	2.099	0.447356	0.552644	0.781	1.411	0.553508	0.446492	0.144	3.654	0.0394089	White markings on cephalothorax	0.334	0.526	0.772	0.681347	0.318653	0.669	0.939	0.71246	0.28754	0.592	0.686	0.862974	0.137026	0.703	0.781	0.900128	0.099872	0.330572	Myrmarachne_sensu_lato_134
Myrmarachne sensu lato Singapore WMS210	0.197	0.828	0.237923	0.762077	1.019	1.675	0.608358	0.391642	0.972	1.421	0.684025	0.315975	0.139	3.235	0.0429675	-	0	0	0.765	N/A	0	0.876	1.019	0.859666	0.140334	0	0.837	N/A	0	0	0.972	N/A	0	0.183666	Myrmarachne_sensu_lato_135
Myrmarachne sensu lato Singapore WMS211	0.269	1.177	0.228547	0.771453	1.115	2.37	0.470464	0.529536	0.948	1.505	0.6299	0.3701	0.104	3.979	0.0261372	White markings on cephalothorax	0.334	0.747	0.978	0.763804	0.236196	0.779	1.115	0.698655	0.301345	0.713	0.75	0.950667	0.0493333	0.735	0.948	0.775316	0.224684	0.315865	Myrmarachne_sensu_lato_136
Myrmarachne sensu lato Singapore WMS212	0.186	0.711	0.261603	0.738397	0.814	1.64	0.496341	0.503659	0.914	1.648	0.554612	0.445388	0.157	3.445	0.0455733	White markings on abdomen and cephalothorax/Black markings around PLE	1	0.564	0.697	0.809182	0.190818	0.637	0.814	0.782555	0.217445	0.624	0.832	0.75	0.25	0	0.914	N/A	0	0.376809	Myrmarachne_sensu_lato_137
Myrmarachne sensu lato Singapore WMS213	0.199	0.68	0.292647	0.707353	0.887	1.764	0.502834	0.497166	0.894	2.285	0.391247	0.608753	0.613	4.662	0.131489	White markings on abdomen and cephalothorax	0.667	0.491	0.646	0.760062	0.239938	0.628	0.887	0.708005	0.291995	0.463	0.797	0.580928	0.419072	0.596	0.894	0.666667	0.333333	0.4329	Myrmarachne_sensu_lato_138
Myrmarachne sensu lato Singapore WMS214	0.247	1.05	0.235238	0.764762	1.255	2.243	0.559519	0.440481	0.943	2.146	0.439422	0.560578	0.658	5.047	0.130374	Black markings around PLE / White marking on abdomen	0.667	0.733	1.033	0.709584	0.290416	0.875	1.255	0.697211	0.302789	0.574	0.846	0.678487	0.321513	0.65	0.943	0.68929	0.31071	0.420958	Myrmarachne_sensu_lato_139
Myrmarachne sensu lato Singapore WMS215	0.25	1.043	0.239693	0.760307	1.17	2.369	0.493879	0.506121	1.142	2.397	0.476429	0.523571	0.773	5.539	0.139556	Black markings around PLE / White marking on cephalothorax	0.667	0.676	0.954	0.708595	0.291405	0.837	1.17	0.715385	0.284615	0.641	0.887	0.722661	0.277339	0	1.142	N/A	0	0.383324	Myrmarachne_sensu_lato_140
Myrmarachne sensu lato Singapore WMS216	0.258	1.182	0.218274	0.781726	1.255	2.392	0.524666	0.475334	0.992	2.426	0.408904	0.591096	0.625	5.443	0.114826	White markings on abdomen and cephalothorax	0.667	0.91	1.187	0.766639	0.233361	0.981	1.255	0.781673	0.218327	0.601	0.873	0.688431	0.311569	0.759	0.992	0.765121	0.234879	0.403124	Myrmarachne_sensu_lato_141
Myrmarachne sensu lato Singapore WMS217	0.265	1.097	0.241568	0.758432	1.265	2.445	0.517382	0.482618	1.249	2.454	0.508965	0.491035	0.838	5.737	0.146069	White markings on cephalothorax	0.334	0.753	1.106	0.680832	0.319168	0.855	1.265	0.675889	0.324111	0.791	1.044	0.757663	0.242337	0	1.249	N/A	0	0.344197	Myrmarachne_sensu_lato_142
Myrmarachne sensu lato Singapore WMS218	0.283	1.166	0.24271	0.75729	1.301	2.678	0.48581	0.51419	1.486	2.826	0.525832	0.474168	0.711	6.215	0.114401	White markings on abdomen and cephalothorax	0.667	0.825	1.201	0.686928	0.313072	0.92	1.301	0.707148	0.292852	1.128	1.333	0.846212	0.153788	0	1.486	N/A	0	0.365196	Myrmarachne_sensu_lato_143
Myrmarachne sensu lato Singapore WMS219	0.306	1.277	0.239624	0.760376	1.382	2.845	0.485764	0.514236	1.256	2.774	0.452776	0.547224	0.761	6.38	0.119279	White markings on abdomen and cephalothorax	0.667	0.664	1.086	0.611418	0.388582	0.951	1.382	0.688133	0.311867	0.801	1.101	0.72752	0.27248	0	1.256	N/A	0	0.397894	Myrmarachne_sensu_lato_144
Myrmarachne sensu lato Singapore WMS220	0.37	1.769	0.209158	0.790842	1.613	3.055	0.527987	0.472013	2.731	3.498	0.780732	0.219268	0.269	6.822	0.0394313	-	0	1.055	1.313	0.803503	0.196497	0	1.613	N/A	0	0	2.348	N/A	0	0	2.731	N/A	0	0.190895	Myrmarachne_sensu_lato_145
Myrmarachne sensu lato Singapore WMS221	0.18	0.761	0.236531	0.763469	0.851	1.766	0.48188	0.51812	0.979	1.463	0.669173	0.330827	0.112	3.341	0.0335229	White markings on cephalothorax	0.334	0.447	0.622	0.71865	0.28135	0.596	0.851	0.700353	0.299647	0.715	0.855	0.836257	0.163743	0	0.979	N/A	0	0.302742	Myrmarachne_sensu_lato_146
Myrmarachne sensu lato Singapore WMS222	0.221	0.779	0.283697	0.716303	0.96	1.862	0.515575	0.484425	0.686	2.033	0.337432	0.662568	0.724	4.619	0.156744	White markings on abdomen and cephalothorax	0.667	0.584	0.719	0.812239	0.187761	0.667	0.96	0.694792	0.305208	0.302	0.555	0.544144	0.455856	0.426	0.686	0.620991	0.379009	0.446097	Myrmarachne_sensu_lato_147
Myrmarachne sensu lato Singapore WMS223	0.224	1.004	0.223108	0.776892	0.994	2.178	0.456382	0.543618	0.845	1.487	0.568258	0.431742	0.156	3.821	0.040827	White markings on abdomen and cephalothorax	0.667	0.597	0.828	0.721014	0.278986	0.706	0.994	0.710262	0.289738	0.664	0.753	0.881806	0.118194	0.706	0.845	0.835503	0.164497	0.367944	Myrmarachne_sensu_lato_148
Myrmarachne sensu lato Singapore WMS224	0.211	0.994	0.212274	0.787726	0.988	2.199	0.449295	0.550705	1.27	1.995	0.636591	0.363409	0.113	4.307	0.0262364	White markings on cephalothorax	0.334	0.559	0.814	0.686732	0.313268	0.719	0.988	0.727733	0.272267	0	1.12	N/A	0	0	1.27	N/A	0	0.294179	Myrmarachne_sensu_lato_149
Myrmarachne sensu lato Singapore WMS225	0.241	1.032	0.233527	0.766473	1.144	2.349	0.487016	0.512984	1.012	2.129	0.475341	0.524659	0.622	5.1	0.121961	White markings on abdomen and cephalothorax	0.667	0.575	0.886	0.648984	0.351016	0.826	1.144	0.722028	0.277972	0.585	0.855	0.684211	0.315789	0.748	1.012	0.73913	0.26087	0.42208	Myrmarachne_sensu_lato_150
Myrmarachne sensu lato Singapore WMS226	0.267	1.112	0.240108	0.759892	1.048	2.181	0.480514	0.519486	0.954	1.604	0.594763	0.405237	0.127	3.912	0.0324642	White markings on cephalothorax	0.334	0.691	0.903	0.765227	0.234773	0.759	1.048	0.724237	0.275763	0.693	0.811	0.854501	0.145499	0.79	0.954	0.828092	0.171908	0.319891	Myrmarachne_sensu_lato_151
Myrmarachne sensu lato Singapore WMS227	0.278	1.29	0.215504	0.784496	1.206	2.037	0.592047	0.407953	1.133	1.626	0.696802	0.303198	0.127	3.79	0.0335092	-	0	0.826	1.13	0.730973	0.269027	0.914	1.206	0.757877	0.242123	0	0.902	N/A	0	0.987	1.133	0.871139	0.128861	0.241019	Myrmarachne_sensu_lato_152
Myrmarachne sensu lato Singapore WMS228	0.332	1.241	0.267526	0.732474	1.431	2.952	0.484756	0.515244	1.13	2.743	0.411958	0.588042	0.825	6.52	0.126534	Black markings around PLE / White marking on cephalothorax	0.667	0.731	1.125	0.649778	0.350222	1.004	1.431	0.701607	0.298393	0.74	1.051	0.704091	0.295909	0	1.13	N/A	0	0.397091	Myrmarachne_sensu_lato_153
Myrmarachne sensu lato Singapore WMS231	0.418	2.016	0.207341	0.792659	1.886	3.36	0.56131	0.43869	2.248	2.815	0.798579	0.201421	0.275	6.45	0.0426357	-	0	1.4	1.8	0.777778	0.222222	0	1.886	N/A	0	0	1.796	N/A	0	0	2.248	N/A	0	0.188625	Myrmarachne_sensu_lato_154
Myrmarachne sensu lato Singapore WMS232	0.502	2.469	0.203321	0.796679	2.435	3.858	0.631156	0.368844	2.167	3.023	0.716838	0.283162	0.405	7.286	0.0555861	-	0	1.563	1.965	0.79542	0.20458	0	2.435	N/A	0	0	1.861	N/A	0	0	2.167	N/A	0	0.189872	Myrmarachne_sensu_lato_155
Myrmarachne sensu lato Singapore WSM102	0.216	0.965	0.223834	0.776166	1.125	2.002	0.561938	0.438062	0.868	1.864	0.465665	0.534335	0.228	4.094	0.0556913	White band on abdomen	0.334	0.778	1.002	0.776447	0.223553	0.905	1.125	0.804444	0.195556	0.657	0.778	0.844473	0.155527	0.774	0.868	0.891705	0.108295	0.313465	Myrmarachne_sensu_lato_20
Myrmarachne sensu lato Singapore WSM104	0.236	1.008	0.234127	0.765873	1.171	1.976	0.592611	0.407389	0.874	1.734	0.504037	0.495963	0.221	3.931	0.0562198	White band on abdomen	0.334	0.848	1.036	0.818533	0.181467	0.916	1.171	0.782237	0.217763	0.637	0.771	0.8262	0.1738	0.725	0.874	0.829519	0.170481	0.311439	Myrmarachne_sensu_lato_21
Myrmarachne sensu lato Singapore WSM105	0.202	0.81	0.249383	0.750617	0.886	1.672	0.529904	0.470096	1.058	1.876	0.563966	0.436034	0.201	3.749	0.0536143	White markings on abdomen and cephalothorax	0.667	0.583	0.737	0.791045	0.208955	0.708	0.886	0.799097	0.200903	0.782	0.934	0.837259	0.162741	0	1.058	N/A	0	0.327773	Myrmarachne_sensu_lato_22
Myrmarachne sensu lato Singapore WSM111	0.216	1.022	0.21135	0.78865	1.178	2.111	0.558029	0.441971	0.895	1.874	0.477588	0.522412	0.605	4.59	0.131808	White markings on abdomen and cephalothorax	0.667	0.737	1	0.737	0.263	0.88	1.178	0.747029	0.252971	0.566	0.767	0.73794	0.26206	0.673	0.895	0.751955	0.248045	0.397546	Myrmarachne_sensu_lato_23
Myrmarachne sensu lato Singapore WSM116	0.313	1.137	0.275286	0.724714	1.482	2.362	0.627434	0.372566	0.912	3.084	0.29572	0.70428	0	5.446	0	-	0	1.074	1.179	0.910941	0.0890585	1.336	1.482	0.901484	0.0985155	0	0.729	N/A	0	0	0.912	N/A	0	0.221015	Myrmarachne_sensu_lato_24
Myrmarachne sensu lato Singapore WSM118	0.258	0.865	0.298266	0.701734	1.135	2.026	0.560217	0.439783	1.368	2.539	0.538795	0.461205	0.206	4.771	0.0431775	-	0	0.732	0.837	0.874552	0.125448	1.04	1.135	0.9163	0.0837004	0	1.187	N/A	0	0	1.368	N/A	0	0.206116	Myrmarachne_sensu_lato_26
Myrmarachne sensu lato Singapore WSM123	0.367	1.54	0.238312	0.761688	1.562	2.68	0.582836	0.417164	1.387	2.086	0.664909	0.335091	0.155	4.921	0.0314977	-	0	1.072	1.415	0.757597	0.242403	1.339	1.562	0.857234	0.142766	0	1.054	N/A	0	1.223	1.387	0.881759	0.118241	0.22765	Myrmarachne_sensu_lato_28
Myrmarachne smaragdina Australia TPS307	0.248	1.517	0.163481	0.836519	1.23	2.752	0.446948	0.553052	1.496	3.559	0.420343	0.579657	0.609	6.843	0.0889961	Black markings around PLE, faint stripe on opithosoma	0.667	0.871	1.326	0.656863	0.343137	0.968	1.23	0.786992	0.213008	0.965	1.295	0.745174	0.254826	1.252	1.496	0.836898	0.163102	0.411033	-
Myrmarachne sp. (formicaria group) Gabon WGB108	0.209	0.805	0.259627	0.740373	1.064	1.907	0.557944	0.442056	0.862	1.795	0.480223	0.519777	0.201	3.903	0.0514988	White band on abdomen	0.334	0.683	0.8	0.85375	0.14625	0.774	1.064	0.727444	0.272556	0.407	0.571	0.712785	0.287215	0.629	0.862	0.729698	0.270302	0.340448	Myrmarachne_sensu_lato_7
Myrmarachne sp. (formicaria group) Gabon WGB109	0.255	0.905	0.281768	0.718232	1.164	2.098	0.554814	0.445186	0.921	2.031	0.453471	0.546529	0.216	4.345	0.0497123	White band on abdomen	0.334	0.638	0.802	0.795511	0.204489	0.861	1.164	0.739691	0.260309	0.384	0.661	0.580938	0.419062	0.622	0.921	0.675353	0.324647	0.366907	Myrmarachne_sensu_lato_8
Myrmarachne sp. (formicaria group) Gabon WGB110	0.249	1.01	0.246535	0.753465	1.129	2.206	0.511786	0.488214	1.387	2.294	0.604621	0.395379	0.297	4.797	0.0619137	White markings on abdomen and cephalothorax	0.667	0.687	1.005	0.683582	0.316418	0.881	1.129	0.780337	0.219663	0.967	1.176	0.822279	0.177721	1.16	1.387	0.836337	0.163663	0.360382	Myrmarachne_sensu_lato_9
Myrmarachne sp. (formicaria group) Gabon WGB112	0.235	0.895	0.26257	0.73743	1.16	2.148	0.540037	0.459963	0.883	1.975	0.447089	0.552911	0.2	4.323	0.0462642	White band on abdomen	0.334	0.811	0.933	0.869239	0.130761	0.859	1.16	0.740517	0.259483	0.458	0.674	0.679525	0.320475	0.626	0.883	0.708947	0.291053	0.348038	Myrmarachne_sensu_lato_11
Myrmarachne sp. (formicaria group) Gabon WGB116	0.331	1.627	0.203442	0.796558	1.504	2.683	0.560567	0.439433	1.488	2.585	0.575629	0.424371	0.156	5.424	0.0287611	-	0	0.865	1.12	0.772321	0.227679	1.276	1.504	0.848404	0.151596	0	1.295	N/A	0	1.103	1.488	0.741263	0.258737	0.258571	Myrmarachne_sensu_lato_12
Myrmarachne sp. (tristis group) Gabon WGB103	0.314	1.176	0.267007	0.732993	1.543	2.647	0.582924	0.417076	1.196	2.587	0.462312	0.537688	0.435	5.669	0.0767331	White band on abdomen and cephalothorax	0.667	1.005	1.216	0.82648	0.17352	1.15	1.543	0.745301	0.254699	0.654	1.063	0.61524	0.38476	0.86	1.196	0.719064	0.280936	0.391712	Myrmarachne_sensu_lato_3
Myrmarachne sp. (tristis group) Gabon WGB107	0.295	1.105	0.266968	0.733032	1.379	2.434	0.566557	0.433443	1.042	2.319	0.449332	0.550668	0.315	5.068	0.0621547	White markings on abdomen and cephalothorax	0.667	0.928	1.139	0.81475	0.18525	1.042	1.379	0.75562	0.24438	0.542	0.804	0.674129	0.325871	0.677	1.042	0.649712	0.350288	0.394676	Myrmarachne_sensu_lato_6
Myrmarachne sp. (tristis group) Gabon WGB118	0.257	1.015	0.253202	0.746798	1.16	2.29	0.50655	0.49345	0.794	2.775	0.286126	0.713874	0.343	5.408	0.0634246	White band on abdomen	0.334	0.697	0.917	0.760087	0.239913	0.824	1.16	0.710345	0.289655	0.418	0.63	0.663492	0.336508	0.527	0.794	0.663728	0.336272	0.394877	Myrmarachne_sensu_lato_14
Myrmarachne sp. (tristis group) Ghana WGB119	0.231	0.902	0.256098	0.743902	1.142	1.963	0.581763	0.418237	0.891	1.874	0.475454	0.524546	0.276	4.113	0.0671043	White markings on abdomen and cephalothorax	0.667	0.773	0.939	0.823216	0.176784	0.852	1.142	0.74606	0.25394	0.607	0.902	0.672949	0.327051	0.6	0.891	0.673401	0.326599	0.389463	Myrmarachne_sensu_lato_15
Myrmarachne sp. (tristis group) Madagascar CAS135	0.176	0.724	0.243094	0.756906	0.881	1.682	0.523781	0.476219	0.798	1.625	0.491077	0.508923	0.307	3.614	0.0849474	Black markings around PLE / White marking on abdomen	0.667	0.525	0.713	0.736325	0.263675	0.729	0.881	0.827469	0.172531	0.456	0.647	0.704791	0.295209	0.557	0.798	0.697995	0.302005	0.391935	Myrmarachne_sensu_lato_88
Myrmarachne sp. (volatilis group) Gabon WGB102	0.389	1.369	0.284149	0.715851	1.41	2.963	0.475869	0.524131	1.78	2.41	0.738589	0.261411	0.06	5.433	0.0110436	-	0	0.714	0.872	0.818807	0.181193	1.135	1.41	0.804965	0.195035	0	N/A	N/A	0	0	1.78	N/A	0	0.209852	Myrmarachne_sensu_lato_2
Myrmarachne sp. (volatilis group) Gabon WGB106	0.161	0.627	0.256778	0.743222	0.869	1.469	0.591559	0.408441	0.979	1.748	0.560069	0.439931	0.125	3.342	0.0374028	Black markings around PLE	0.334	0.443	0.548	0.808394	0.191606	0.725	0.869	0.834292	0.165708	0.6	0.853	0.7034	0.2966	0	0.979	N/A	0	0.290768	Belippo_sp1
Myrmarachne sp. (volatilis group) Gabon WGB113	0.146	0.519	0.28131	0.71869	0.667	1.102	0.605263	0.394737	0.663	1.204	0.550664	0.449336	0.112	2.418	0.0463193	White band on abdomen	0.334	0.327	0.416	0.786058	0.213942	0.558	0.667	0.836582	0.163418	0.411	0.536	0.766791	0.233209	0.495	0.663	0.746606	0.253394	0.311894	Belippo_sp2
Myrmarachne sp. (volatilis group) Gabon WGB114	0.191	0.685	0.278832	0.721168	0.834	1.386	0.601732	0.398268	0.782	1.337	0.584892	0.415108	0.073	2.796	0.0261087	White band on abdomen	0.334	0.501	0.608	0.824013	0.175987	0.712	0.834	0.853717	0.146283	0.479	0.645	0.742636	0.257364	0.58	0.782	0.741688	0.258312	0.303622	Belippo_sp3
Myrmarachne sp. (volatilis group) Gabon WGB115	0.156	0.468	0.333333	0.666667	0.675	1.194	0.565327	0.434673	0.565	1.005	0.562189	0.437811	0.236	2.435	0.0969199	White markings on abdomen and cephalothorax	0.667	0.384	0.472	0.813559	0.186441	0.544	0.675	0.805926	0.194074	0.436	0.476	0.915966	0.0840336	0.481	0.565	0.851327	0.148673	0.324032	Belippo_sp4
Myrmarachne sp. (volatilis group) Madagascar CAS113	0.237	0.955	0.248168	0.751832	1.069	2.096	0.510019	0.489981	1.385	2.559	0.541227	0.458773	0.116	4.771	0.0243136	Black markings around PLE	0.334	0.709	0.821	0.863581	0.136419	0	1.069	N/A	0	0	1.151	N/A	0	0	1.385	N/A	0	0.243924	Myrmarachne_sensu_lato_66
Myrmarachne sp. (volatilis group) Madagascar CAS116	0.215	0.871	0.246843	0.753157	1.038	2	0.519	0.481	0.975	2.753	0.354159	0.645841	0.222	4.975	0.0446231	-	0	0.641	0.747	0.858099	0.141901	0.937	1.038	0.902697	0.0973025	0.632	0.764	0.827225	0.172775	0	0.975	N/A	0	0.259622	Myrmarachne_sensu_lato_69
Myrmarachne sp. (volatilis group) Madagascar CAS163	0.285	1.234	0.230956	0.769044	1.387	2.645	0.524386	0.475614	1.238	2.842	0.435609	0.564391	0.23	5.717	0.0402309	Black markings around PLE	0.334	0.907	1.121	0.809099	0.190901	1.149	1.387	0.828407	0.171593	0.904	1.221	0.740377	0.259623	1.123	1.238	0.907108	0.0928918	0.322032	Myrmarachne_sensu_lato_116
Myrmarachne sp. Australia HPS102	0.264	0.974	0.271047	0.728953	1.176	2.368	0.496622	0.503378	1.136	2.68	0.423881	0.576119	0.303	5.351	0.0566249	Black markings around PLE	0.334	0.842	1.053	0.79962	0.20038	0.928	1.176	0.789116	0.210884	0	1.178	N/A	0	0	1.136	N/A	0	0.290038	-
Myrmarachne sp. Australia PAS101	0.241	0.866	0.278291	0.721709	1.062	2.157	0.49235	0.50765	1.119	2.333	0.47964	0.52036	0.161	4.651	0.0346162	White markings on cephalothorax	0.334	0.725	0.932	0.777897	0.222103	0.844	1.062	0.794727	0.205273	0.778	0.937	0.830309	0.169691	0	1.119	N/A	0	0.301711	-
Myrmarachne sp. Australia PAS104	0.259	0.921	0.281216	0.718784	1.112	2.23	0.498655	0.501345	1.211	2.54	0.476772	0.523228	0.255	5.025	0.0507463	Black markings around PLE / white markings on cephalothorax	0.67	0.634	0.836	0.758373	0.241627	0.921	1.112	0.828237	0.171763	0.825	0.999	0.825826	0.174174	0	1.211	N/A	0	0.339074	-
Myrmarachne sp. Australia PAS105	0.233	0.887	0.262683	0.737317	1.008	1.997	0.504757	0.495243	1.234	2.56	0.482031	0.517969	0.284	4.841	0.0586656	Black markings around PLE / white markings on cephalothorax	0.67	0.615	0.782	0.786445	0.213555	0.823	1.008	0.816468	0.183532	0.974	1.157	0.841832	0.158168	0	1.234	N/A	0	0.337161	-
Myrmarachne sp. Australia PAS106	0.256	0.942	0.271762	0.728238	1.133	2.221	0.510131	0.489869	1.225	2.683	0.456578	0.543422	0.219	5.123	0.0427484	Black markings around PLE / white markings on cephalothorax	0.67	0.667	0.875	0.762286	0.237714	0.933	1.133	0.823477	0.176523	0.932	1.065	0.875117	0.124883	0	1.225	N/A	0	0.334822	-
Myrmarachne sp. indet. Madagascar CAS104	0.134	0.671	0.199702	0.800298	0.662	1.595	0.415047	0.584953	0.503	2.498	0.201361	0.798639	0.189	4.282	0.0441383	Black markings around PLE	0.334	0	0.446	N/A	0	0	0.662	N/A	0	0	0.452	N/A	0	0	0.503	N/A	0	0.28467	Myrmarachne_sensu_lato_59
Myrmarachne sp. indet. Madagascar CAS164	0.435	1.286	0.338258	0.661742	1.817	3.081	0.589744	0.410256	2.184	3.586	0.609035	0.390965	0.258	6.925	0.0372563	-	0	1.293	1.394	0.927547	0.0724534	1.634	1.817	0.899285	0.100715	0	1.77	N/A	0	0	2.184	N/A	0	0.185932	Myrmarachne_sensu_lato_117
Myrmarachne striatipes Australia AMS127	0.201	0.798	0.25188	0.74812	0.975	1.823	0.534833	0.465167	0.916	2.163	0.423486	0.576514	0.187	4.173	0.0448119	White markings on abdomen	0.334	0.678	0.726	0.933884	0.0661157	0.902	0.975	0.925128	0.0748718	0.664	0.837	0.793309	0.206691	0	0.916	N/A	0	0.279588	-
Myrmarachne zabkai Australia AMS128	0.225	0.795	0.283019	0.716981	1.181	1.986	0.594663	0.405337	0.905	1.912	0.473326	0.526674	0.151	4.049	0.0372932	-	0	0.718	0.897	0.800446	0.199554	0.958	1.181	0.811177	0.188823	0.543	0.742	0.731806	0.268194	0.722	0.905	0.79779	0.20221	0.282785	Myrmarachne zabkai_sp1
Myrmatheca alticephalon Malaysia WSM107	0.265	1.458	0.181756	0.818244	1.169	2.18	0.536239	0.463761	1.331	2.107	0.631704	0.368296	0.339	4.626	0.0732815	Black markings around PLE	0.334	0.561	1.058	0.530246	0.469754	0.904	1.169	0.773311	0.226689	0	1.205	N/A	0	0	1.331	N/A	0	0.306003	-
Myrmatheca alticephalon Malaysia WSM112	0.221	1.279	0.172791	0.827209	1.019	2.279	0.447126	0.552874	1.23	2.096	0.586832	0.413168	0.463	4.838	0.0957007	Black markings around PLE / White marking on cephalothorax	0.667	0.477	0.91	0.524176	0.475824	0.715	1.019	0.701668	0.298332	0.904	1.055	0.856872	0.143128	0	1.23	N/A	0	0.385915	-
Myrmele cf. peckhami Madagascar CAS149	0.187	0.812	0.230296	0.769704	0.968	2.005	0.482793	0.517207	0.808	2.634	0.306758	0.693242	0.106	4.745	0.0223393	-	0	0.64	0.781	0.819462	0.180538	0.776	0.968	0.801653	0.198347	0	0.621	N/A	0	0	0.808	N/A	0	0.264598	Myrmarachne_sensu_lato_102
Myrmele cf. peckhami Madagascar CAS161	0.301	1.197	0.251462	0.748538	1.322	2.46	0.537398	0.462602	1.01	3.002	0.336442	0.663558	0.279	5.741	0.0485978	Black markings around PLE / White marking on abdomen	0.667	0.825	1.07	0.771028	0.228972	1.056	1.322	0.79879	0.20121	0.536	0.862	0.62181	0.37819	0.642	1.01	0.635644	0.364356	0.418114	Myrmarachne_sensu_lato_114
Myrmele cf. peckhami Madagascar CAS166	0.281	1.117	0.251567	0.748433	1.285	2.387	0.538333	0.461667	0.883	2.823	0.312788	0.687212	0.164	5.374	0.0305173	Black markings around PLE / White marking on abdomen	0.667	0.864	1.132	0.763251	0.236749	0.982	1.285	0.764202	0.235798	0.478	0.745	0.641611	0.358389	0.691	0.883	0.782559	0.217441	0.404801	Myrmarachne_sensu_lato_119
Myrmele cf. rufescens Madagascar CAS128	0.33	1.08	0.305556	0.694444	1.547	2.359	0.655786	0.344214	1.063	2.123	0.500707	0.499293	0.109	4.591	0.0237421	Black markings around PLE	0.334	0	1.141	N/A	0	0	1.547	N/A	0	0	1.009	N/A	0	0	1.063	N/A	0	0.210633	Myrmarachne_sensu_lato_81
Myrmele cf. rufescens Madagascar CAS140	0.28	0.924	0.30303	0.69697	1.236	2.104	0.587452	0.412548	1.193	2.686	0.444155	0.555845	0.116	4.906	0.0236445	Black markings around PLE	0.334	0	0.954	N/A	0	1.11	1.236	0.898058	0.101942	0	1.134	N/A	0	0	1.193	N/A	0	0.236105	Myrmarachne_sensu_lato_93
Myrmele peckhami Madagascar CAS142	0.267	1.065	0.250704	0.749296	1.274	2.242	0.568243	0.431757	0.876	2.72	0.322059	0.677941	0.358	5.32	0.0672932	Black markings around PLE / White marking on abdomen	0.667	0.814	1.025	0.794146	0.205854	1.024	1.274	0.803768	0.196232	0.761	0.936	0.813034	0.186966	0.767	0.876	0.875571	0.124429	0.367419	Myrmarachne_sensu_lato_95
Myrmele peckhami Madagascar CAS143	0.298	1.278	0.233177	0.766823	1.333	2.552	0.522335	0.477665	1.736	3.298	0.52638	0.47362	0.38	6.23	0.0609952	Black markings around PLE / White marking on abdomen	0.667	0.789	0.963	0.819315	0.180685	1.151	1.333	0.863466	0.136534	1.507	1.654	0.911125	0.0888755	0	1.736	N/A	0	0.316911	Myrmarachne_sensu_lato_96
Myrmele rufescens Madagascar CAS119	0.257	0.857	0.299883	0.700117	1.105	1.962	0.563201	0.436799	1.075	2.143	0.501633	0.498367	0.068	4.173	0.0162952	Black markings around PLE	0.334	0	0.755	N/A	0	1.023	1.105	0.925792	0.0742081	0	0.872	N/A	0	0	1.075	N/A	0	0.228865	Myrmarachne_sensu_lato_72
Myrmele sp. Madagascar CAS171	0.242	0.815	0.296933	0.703067	1.081	1.862	0.580559	0.419441	1.138	1.617	0.703772	0.296228	0.052	3.531	0.0147267	-	0	0	0.882	N/A	0	0	1.081	N/A	0	0	1.036	N/A	0	0	1.138	N/A	0	0.159274	Myrmarachne_sensu_lato_124
Opisthoncus quadratarius Australia SHS108	0.597	1.981	0.301363	0.698637	3.312	3.823	0.866335	0.133665	2.568	3.736	0.687366	0.312634	0	7.544	0	-	0	0	N/A	N/A	0	0	3.312	N/A	0	0	N/A	N/A	0	0	2.568	N/A	0	0.127215	-
Opisthoncus sp. Australia TBS101	0.411	1.243	0.330652	0.669348	2.048	2.785	0.735368	0.264632	1.431	2.944	0.486073	0.513927	0	6.012	0	-	0	0	N/A	N/A	0	0	2.048	N/A	0	0	N/A	N/A	0	0	1.431	N/A	0	0.160879	-
Papuamyr omhifosga Papua New Guinea WLV101	0.132	0.435	0.303448	0.696552	0.667	1.212	0.55033	0.44967	0.627	1.231	0.509342	0.490658	0.182	2.625	0.0693333	-	0	0.337	0.371	0.908356	0.0916442	0	0.667	N/A	0	0.306	0.537	0.569832	0.430168	0.384	0.627	0.61244	0.38756	0.290621	-
Rhombonotus gracilis Australia JMS126	0.094	0.377	0.249337	0.750663	0.612	0.985	0.62132	0.37868	0.716	1.231	0.581641	0.418359	0.101	2.29	0.0441048	White markings on abdomen and cephalothorax	0.667	0.405	0.485	0.835052	0.164948	0.587	0.612	0.95915	0.0408497	0.435	0.508	0.856299	0.143701	0.594	0.716	0.829609	0.170391	0.308744	-
Tomocyrba sp. Madagascar CAS173	0.304	1.028	0.29572	0.70428	1.279	1.819	0.703134	0.296866	1.813	2.329	0.778446	0.221554	0.184	4.332	0.0424746	Black markings around PLE	0.334	0	1.034	N/A	0	0	1.279	N/A	0	0	1.538	N/A	0	0	1.813	N/A	0	0.177686	Tomocyrba_sp1
Tomocyrba sp. Madagascar CAS174	0.381	1.344	0.283482	0.716518	1.542	2.147	0.718211	0.281789	1.605	2.404	0.667637	0.332363	0.218	4.769	0.0457119	Black markings around PLE	0.334	0	1.27	N/A	0	0	1.542	N/A	0	0	1.446	N/A	0	0	1.605	N/A	0	0.190042	Tomocyrba_sp2
